# Supplementary material for: (3S)-2-Benzyl-3-carb­oxy-1,2,3,4-tetra­hydro­isoquinolinium chloride monohydrate
Source: Acta Crystallogr Sect E Struct Rep Online. 2010 Dec 24;67(Pt 1):o228. doi: 10.1107/S1600536810053122 (PMC3050278; doi:10.1107/S1600536810053122)
Supplement: Supplementary file 1 [file e-67-0o228-sup1.cif]

##############################################################################
###                                                                        ###
###        Electronic paper (Acta Crystallographica Section E)             ###
###                                                                        ###
##############################################################################
#                                                                            #
# This CIF contains the data in a paper accepted for publication in Acta     #
# Crystallographica Section E. It conforms to the requirements of Notes      #
# for Authors for Section E, and has been peer reviewed under the auspices   #
# of the IUCr Commission on Journals.                                        #
#                                                                            #
# Full details of the Crystallographic Information File format               #
# are given in the paper "The Crystallographic Information File (CIF):       #
# a New Standard Archive File for Crystallography" by S. R. Hall, F. H.      #
# Allen and I. D. Brown [Acta Cryst. (1991), A47, 655-685].                  #
#                                                                            #
# The current version of the core CIF dictionary is obtainable from          #
# ftp://ftp.iucr.org/pub/cif_core.dic. The current version number is 2.4.    #
#                                                                            #
# Software is freely available for graphical display of the structure(s) in  #
# this CIF.  For information consult the CIF home page http://www.iucr.org/  #
# cif/home.html                                                              #
#                                                                            #
# This file may be used for bona fide research purposes within the           #
# scientific community so long as proper attribution is given to the journal # 
# article from which it was obtained.                                        #
#                                                                            #
##############################################################################
                                             
data_I
_audit_creation_method     SHELXL-97
_chemical_name_systematic
;
(3<i>S</i>)-2-Benzyl-3-carboxy-1,2,3,4-tetrahydroisoquinolinium chloride
monohydrate
;
_chemical_name_common     N-benzyl-acid
_chemical_formula_moiety     'C17 H18 N O2 +, Cl -, H2 O'
_chemical_formula_sum     'C17 H20 Cl N O3'
_chemical_formula_iupac     'C17 H18 N O2 +, Cl -, H2 O'
_chemical_formula_weight     321.79
_chemical_melting_point     479
_symmetry_cell_setting     monoclinic
_symmetry_space_group_name_H-M     'P 21'
_symmetry_space_group_name_Hall     'P 2yb'
loop_
    _symmetry_equiv_pos_as_xyz
    'x, y, z'
    '-x, y+1/2, -z'
_cell_length_a     8.6159(8)
_cell_length_b     10.0670(9)
_cell_length_c     10.1392(9)
_cell_angle_alpha     90.00
_cell_angle_beta     108.686(2)
_cell_angle_gamma     90.00
_cell_volume     833.08(13)
_cell_formula_units_Z     2
_cell_measurement_reflns_used     9083
_cell_measurement_theta_min     2.12
_cell_measurement_theta_max     28.30
_cell_measurement_temperature     193(2)
_cell_special_details     ?
_exptl_crystal_description     needle
_exptl_crystal_colour     colourless
_exptl_crystal_size_max     0.30
_exptl_crystal_size_mid     0.11
_exptl_crystal_size_min     0.02
_exptl_crystal_density_diffrn     1.283
_exptl_crystal_density_meas     ?
_exptl_crystal_density_method     'not measured'
_exptl_crystal_F_000     340
_exptl_absorpt_coefficient_mu     0.241
_exptl_absorpt_correction_type     multi-scan
_exptl_absorpt_process_details     '(SADABS; Sheldrick, 2008a'
_exptl_absorpt_correction_T_min     0.9313
_exptl_absorpt_correction_T_max     0.9952
_exptl_special_details
;
Half sphere of data collected using the Bruker <i>SAINT</i> software package.
Crystal to detector distance = 30 mm; combination of \f and \w scans of 0.5\%,
30 s per \%, 2 iterations
;
_diffrn_ambient_temperature     193(2)
_diffrn_radiation_type     MoK\a
_diffrn_radiation_wavelength     0.71073
_diffrn_radiation_source     'fine-focus sealed tube'
_diffrn_radiation_monochromator     graphite
_diffrn_measurement_device_type     'Bruker Kappa DUO APEXII'
_diffrn_measurement_method     '\f and \w'
_diffrn_reflns_number     9083
_diffrn_reflns_av_R_equivalents     0.0244
_diffrn_reflns_av_sigmaI/netI     0.0357
_diffrn_reflns_theta_min     2.12
_diffrn_reflns_theta_max     28.30
_diffrn_reflns_theta_full     28.30
_diffrn_measured_fraction_theta_max     1.000
_diffrn_measured_fraction_theta_full     1.000
_diffrn_reflns_limit_h_min     -11
_diffrn_reflns_limit_h_max     11
_diffrn_reflns_limit_k_min     -13
_diffrn_reflns_limit_k_max     13
_diffrn_reflns_limit_l_min     -13
_diffrn_reflns_limit_l_max     13
_diffrn_standards_number     ?
_diffrn_standards_interval_count     ?
_diffrn_standards_interval_time     ?
_diffrn_standards_decay_%     0
_refine_special_details
;
Refinement of <i>F</i>^2^ against ALL reflections. The weighted <i>R</i>-factor
<i>wR</i> and goodness of fit <i>S</i> are based on <i>F</i>^2^, conventional
<i>R</i>-factors <i>R</i> are based on <i>F</i>, with <i>F</i> set to zero for
negative <i>F</i>^2^. The threshold expression of <i>F</i>^2^ >
\s(<i>F</i>^2^) is used only for calculating <i>R</i>-factors(gt) <i>etc</i>.
and is not relevant to the choice of reflections for refinement.
<i>R</i>-factors based on <i>F</i>^2^ are statistically about twice as large
as those based on <i>F</i>, and <i>R</i>- factors based on ALL data will be
even larger.
;
_reflns_number_total     4158
_reflns_number_gt     3414
_reflns_threshold_expression     I>2\s(I)
_refine_ls_structure_factor_coef     Fsqd
_refine_ls_matrix_type     full
_refine_ls_R_factor_all     0.0491
_refine_ls_R_factor_gt     0.0364
_refine_ls_wR_factor_gt     0.0764
_refine_ls_wR_factor_ref     0.0819
_refine_ls_goodness_of_fit_ref     1.035
_refine_ls_restrained_S_all     1.034
_refine_ls_number_reflns     4158
_refine_ls_number_parameters     213
_refine_ls_number_restraints     5
_refine_ls_hydrogen_treatment     mixed
_refine_ls_weighting_scheme     calc
_refine_ls_weighting_details
         'calc w=1/[\s^2^(Fo^2^)+(0.0365P)^2^+0.0675P] where P=(Fo^2^+2Fc^2^)/3'
_atom_sites_solution_hydrogens     geom
_atom_sites_solution_primary     direct
_atom_sites_solution_secondary     difmap
_refine_ls_shift/su_max     0.000
_refine_ls_shift/su_mean     0.000
_refine_diff_density_max     0.185
_refine_diff_density_min     -0.156
_refine_ls_extinction_method     none
_refine_ls_extinction_coef     ?
_refine_ls_abs_structure_details     'Flack (1983), 1961 Friedel pairs'
_refine_ls_abs_structure_Flack     -0.01(5)
loop_
    _atom_type_symbol
    _atom_type_description
    _atom_type_scat_dispersion_real
    _atom_type_scat_dispersion_imag
    _atom_type_scat_source
    'C' 'C' 0.0033 0.0016
                         'International Tables Vol C Tables 4.2.6.8 and 6.1.1.4'
    'H' 'H' 0.0000 0.0000
                         'International Tables Vol C Tables 4.2.6.8 and 6.1.1.4'
    'N' 'N' 0.0061 0.0033
                         'International Tables Vol C Tables 4.2.6.8 and 6.1.1.4'
    'O' 'O' 0.0106 0.0060
                         'International Tables Vol C Tables 4.2.6.8 and 6.1.1.4'
    'Cl' 'Cl' 0.1484 0.1585
                         'International Tables Vol C Tables 4.2.6.8 and 6.1.1.4'
_computing_data_collection     'APEX2 (Bruker, 2006)'
_computing_cell_refinement     'SAINT (Bruker, 2006)'
_computing_data_reduction     'SAINT (Bruker, 2006)'
_computing_structure_solution     'SHELXS97 (Sheldrick, 2008b)'
_computing_structure_refinement     'SHELXL97 (Sheldrick, 2008b)'
_computing_molecular_graphics     '<i>OLEX2</i> (Dolomanov et al, 2009)'
_computing_publication_material     'SHELXL97 (Sheldrick, 2008b)'
loop_
    _atom_site_type_symbol
    _atom_site_label
    _atom_site_fract_x
    _atom_site_fract_y
    _atom_site_fract_z
    _atom_site_U_iso_or_equiv
    _atom_site_adp_type
    _atom_site_calc_flag
    _atom_site_refinement_flags
    _atom_site_occupancy
    _atom_site_disorder_assembly
    _atom_site_disorder_group
    Cl Cl1 0.49392(7) 0.38386(5) 0.55522(5) 0.04878(14) Uani d . 1 . .
    O O1 0.52160(16) 0.58413(12) -0.04364(13) 0.0387(3) Uani d . 1 . .
    O O2 0.6338(2) 0.76556(14) -0.10233(14) 0.0490(4) Uani d D 1 . .
    H H2 0.629(4) 0.716(3) -0.184(2) 0.090(9) Uiso d D 1 . .
    O O3 0.6423(2) 0.66136(15) 0.67265(14) 0.0555(4) Uani d D 1 . .
    H H3A 0.610(3) 0.7278(19) 0.601(2) 0.067 Uiso d D 1 . .
    H H3B 0.578(3) 0.5841(17) 0.634(2) 0.067 Uiso d D 1 . .
    N N1 0.49861(17) 0.70659(13) 0.19862(14) 0.0280(3) Uani d D 1 . .
    H H1 0.501(2) 0.7664(16) 0.2736(15) 0.038(5) Uiso d D 1 . .
    C C1 0.6027(2) 0.59202(17) 0.27205(18) 0.0327(4) Uani d . 1 . .
    H H1A 0.5619 0.5600 0.3472 0.039 Uiso calc R 1 . .
    H H1B 0.5925 0.5182 0.2052 0.039 Uiso calc R 1 . .
    C C2 0.7801(2) 0.62971(17) 0.33336(17) 0.0310(4) Uani d . 1 . .
    C C3 0.8823(2) 0.5464(2) 0.43363(19) 0.0409(5) Uani d . 1 . .
    H H3 0.8377 0.4710 0.4650 0.049 Uiso calc R 1 . .
    C C4 1.0477(3) 0.5725(2) 0.4878(2) 0.0483(5) Uani d . 1 . .
    H H4 1.1170 0.5144 0.5550 0.058 Uiso calc R 1 . .
    C C5 1.1130(2) 0.6837(2) 0.4441(2) 0.0441(5) Uani d . 1 . .
    H H5 1.2268 0.7026 0.4819 0.053 Uiso calc R 1 . .
    C C6 1.0113(2) 0.7668(2) 0.34518(18) 0.0368(4) Uani d . 1 . .
    H H6 1.0564 0.8426 0.3149 0.044 Uiso calc R 1 . .
    C C7 0.8446(2) 0.74187(16) 0.28922(17) 0.0302(4) Uani d . 1 . .
    C C8 0.7346(2) 0.83776(17) 0.18686(17) 0.0305(4) Uani d . 1 . .
    H H8A 0.7920 0.8686 0.1221 0.037 Uiso calc R 1 . .
    H H8B 0.7157 0.9162 0.2385 0.037 Uiso calc R 1 . .
    C C9 0.5689(2) 0.77988(16) 0.10185(16) 0.0271(3) Uani d . 1 . .
    H H9 0.4946 0.8568 0.0638 0.033 Uiso calc R 1 . .
    C C10 0.5722(2) 0.69626(16) -0.02157(17) 0.0292(3) Uani d . 1 . .
    C C11 0.3223(2) 0.66112(18) 0.1368(2) 0.0354(4) Uani d . 1 . .
    H H11A 0.3204 0.5756 0.0880 0.043 Uiso calc R 1 . .
    H H11B 0.2765 0.6452 0.2133 0.043 Uiso calc R 1 . .
    C C12 0.2151(2) 0.75869(18) 0.03655(19) 0.0343(4) Uani d . 1 . .
    C C13 0.1818(2) 0.8829(2) 0.0808(2) 0.0411(4) Uani d . 1 . .
    H H13 0.2281 0.9074 0.1759 0.049 Uiso calc R 1 . .
    C C14 0.0813(3) 0.9713(2) -0.0132(3) 0.0522(6) Uani d . 1 . .
    H H14 0.0603 1.0566 0.0173 0.063 Uiso calc R 1 . .
    C C15 0.0118(3) 0.9354(3) -0.1511(3) 0.0551(6) Uani d . 1 . .
    H H15 -0.0581 0.9958 -0.2150 0.066 Uiso calc R 1 . .
    C C16 0.0432(3) 0.8130(2) -0.1963(2) 0.0512(5) Uani d . 1 . .
    H H16 -0.0053 0.7886 -0.2911 0.061 Uiso calc R 1 . .
    C C17 0.1460(2) 0.7249(2) -0.1032(2) 0.0417(4) Uani d . 1 . .
    H H17 0.1694 0.6408 -0.1351 0.050 Uiso calc R 1 . .
loop_
    _atom_site_aniso_label
    _atom_site_aniso_U_11
    _atom_site_aniso_U_22
    _atom_site_aniso_U_33
    _atom_site_aniso_U_12
    _atom_site_aniso_U_13
    _atom_site_aniso_U_23
    Cl1 0.0783(4) 0.0361(2) 0.0339(2) -0.0070(3) 0.0209(2) 0.0013(2)
    O1 0.0530(8) 0.0247(6) 0.0402(7) -0.0058(6) 0.0177(6) -0.0053(6)
    O2 0.0828(11) 0.0376(8) 0.0353(7) -0.0184(7) 0.0311(7) -0.0053(6)
    O3 0.0928(12) 0.0438(9) 0.0322(7) -0.0064(8) 0.0231(8) -0.0007(7)
    N1 0.0354(7) 0.0231(7) 0.0269(7) -0.0014(6) 0.0120(6) 0.0022(6)
    C1 0.0427(10) 0.0236(8) 0.0313(9) -0.0004(7) 0.0111(7) 0.0065(7)
    C2 0.0415(10) 0.0274(8) 0.0249(8) 0.0019(7) 0.0116(7) 0.0006(7)
    C3 0.0514(12) 0.0373(10) 0.0329(10) 0.0028(9) 0.0121(9) 0.0067(8)
    C4 0.0530(13) 0.0483(12) 0.0370(10) 0.0094(10) 0.0050(9) 0.0085(10)
    C5 0.0384(10) 0.0502(12) 0.0391(10) 0.0028(9) 0.0061(8) -0.0071(9)
    C6 0.0408(10) 0.0375(10) 0.0324(9) -0.0053(8) 0.0119(8) -0.0057(8)
    C7 0.0404(9) 0.0276(9) 0.0231(8) 0.0001(7) 0.0111(7) -0.0032(7)
    C8 0.0379(9) 0.0232(8) 0.0293(8) -0.0051(7) 0.0092(7) -0.0001(7)
    C9 0.0351(9) 0.0181(7) 0.0281(8) -0.0011(7) 0.0100(7) 0.0030(7)
    C10 0.0367(9) 0.0223(8) 0.0274(8) -0.0004(7) 0.0086(7) 0.0015(7)
    C11 0.0369(10) 0.0309(9) 0.0406(10) -0.0051(8) 0.0154(8) 0.0026(8)
    C12 0.0312(9) 0.0319(9) 0.0422(9) -0.0031(7) 0.0150(7) 0.0035(8)
    C13 0.0399(10) 0.0397(10) 0.0492(10) 0.0035(9) 0.0220(8) -0.0013(11)
    C14 0.0511(13) 0.0396(11) 0.0771(16) 0.0143(10) 0.0360(12) 0.0076(11)
    C15 0.0482(13) 0.0631(15) 0.0600(14) 0.0194(11) 0.0256(11) 0.0236(12)
    C16 0.0491(12) 0.0586(14) 0.0448(12) 0.0056(10) 0.0135(10) 0.0106(11)
    C17 0.0430(11) 0.0393(11) 0.0428(10) -0.0021(9) 0.0138(9) -0.0004(9)
_geom_special_details
;
All e.s.d.'s (except the e.s.d. in the dihedral angle between two l.s. planes)
are estimated using the full covariance matrix. The cell e.s.d.'s are taken
into account individually in the estimation of e.s.d.'s in distances, angles
and torsion angles; correlations between e.s.d.'s in cell parameters are only
used when they are defined by crystal symmetry. An approximate (isotropic)
treatment of cell e.s.d.'s is used for estimating e.s.d.'s involving l.s.
planes.
;
loop_
    _geom_bond_atom_site_label_1
    _geom_bond_atom_site_label_2
    _geom_bond_site_symmetry_2
    _geom_bond_distance
    _geom_bond_publ_flag
    O1 C10 . 1.205(2) ?
    O2 C10 . 1.310(2) ?
    O2 H2 . 0.961(10) ?
    O3 H3A . 0.957(10) ?
    O3 H3B . 0.963(10) ?
    N1 C9 . 1.502(2) ?
    N1 C1 . 1.504(2) ?
    N1 C11 . 1.516(2) ?
    N1 H1 . 0.965(9) ?
    C1 C2 . 1.502(3) ?
    C1 H1A . 0.9900 ?
    C1 H1B . 0.9900 ?
    C2 C3 . 1.392(2) ?
    C2 C7 . 1.394(2) ?
    C3 C4 . 1.379(3) ?
    C3 H3 . 0.9500 ?
    C4 C5 . 1.388(3) ?
    C4 H4 . 0.9500 ?
    C5 C6 . 1.382(3) ?
    C5 H5 . 0.9500 ?
    C6 C7 . 1.388(2) ?
    C6 H6 . 0.9500 ?
    C7 C8 . 1.509(2) ?
    C8 C9 . 1.527(2) ?
    C8 H8A . 0.9900 ?
    C8 H8B . 0.9900 ?
    C9 C10 . 1.516(2) ?
    C9 H9 . 1.0000 ?
    C11 C12 . 1.500(3) ?
    C11 H11A . 0.9900 ?
    C11 H11B . 0.9900 ?
    C12 C13 . 1.390(3) ?
    C12 C17 . 1.392(3) ?
    C13 C14 . 1.386(3) ?
    C13 H13 . 0.9500 ?
    C14 C15 . 1.382(3) ?
    C14 H14 . 0.9500 ?
    C15 C16 . 1.371(3) ?
    C15 H15 . 0.9500 ?
    C16 C17 . 1.388(3) ?
    C16 H16 . 0.9500 ?
    C17 H17 . 0.9500 ?
loop_
    _geom_angle_atom_site_label_1
    _geom_angle_atom_site_label_2
    _geom_angle_atom_site_label_3
    _geom_angle_site_symmetry_1
    _geom_angle_site_symmetry_3
    _geom_angle
    _geom_angle_publ_flag
    C10 O2 H2 . . 110.4(19) ?
    H3A O3 H3B . . 106(2) ?
    C9 N1 C1 . . 113.50(13) ?
    C9 N1 C11 . . 116.00(13) ?
    C1 N1 C11 . . 109.44(13) ?
    C9 N1 H1 . . 107.3(12) ?
    C1 N1 H1 . . 103.3(12) ?
    C11 N1 H1 . . 106.2(11) ?
    C2 C1 N1 . . 112.18(13) ?
    C2 C1 H1A . . 109.2 ?
    N1 C1 H1A . . 109.2 ?
    C2 C1 H1B . . 109.2 ?
    N1 C1 H1B . . 109.2 ?
    H1A C1 H1B . . 107.9 ?
    C3 C2 C7 . . 119.88(17) ?
    C3 C2 C1 . . 118.13(15) ?
    C7 C2 C1 . . 121.95(15) ?
    C4 C3 C2 . . 120.48(18) ?
    C4 C3 H3 . . 119.8 ?
    C2 C3 H3 . . 119.8 ?
    C3 C4 C5 . . 119.98(18) ?
    C3 C4 H4 . . 120.0 ?
    C5 C4 H4 . . 120.0 ?
    C6 C5 C4 . . 119.49(18) ?
    C6 C5 H5 . . 120.3 ?
    C4 C5 H5 . . 120.3 ?
    C5 C6 C7 . . 121.30(18) ?
    C5 C6 H6 . . 119.4 ?
    C7 C6 H6 . . 119.4 ?
    C6 C7 C2 . . 118.85(16) ?
    C6 C7 C8 . . 120.32(15) ?
    C2 C7 C8 . . 120.78(16) ?
    C7 C8 C9 . . 114.30(14) ?
    C7 C8 H8A . . 108.7 ?
    C9 C8 H8A . . 108.7 ?
    C7 C8 H8B . . 108.7 ?
    C9 C8 H8B . . 108.7 ?
    H8A C8 H8B . . 107.6 ?
    N1 C9 C10 . . 112.63(13) ?
    N1 C9 C8 . . 108.58(13) ?
    C10 C9 C8 . . 114.61(14) ?
    N1 C9 H9 . . 106.9 ?
    C10 C9 H9 . . 106.9 ?
    C8 C9 H9 . . 106.9 ?
    O1 C10 O2 . . 125.28(17) ?
    O1 C10 C9 . . 124.90(16) ?
    O2 C10 C9 . . 109.79(14) ?
    C12 C11 N1 . . 113.61(14) ?
    C12 C11 H11A . . 108.8 ?
    N1 C11 H11A . . 108.8 ?
    C12 C11 H11B . . 108.8 ?
    N1 C11 H11B . . 108.8 ?
    H11A C11 H11B . . 107.7 ?
    C13 C12 C17 . . 118.93(18) ?
    C13 C12 C11 . . 121.11(17) ?
    C17 C12 C11 . . 119.95(17) ?
    C14 C13 C12 . . 120.24(19) ?
    C14 C13 H13 . . 119.9 ?
    C12 C13 H13 . . 119.9 ?
    C15 C14 C13 . . 120.1(2) ?
    C15 C14 H14 . . 120.0 ?
    C13 C14 H14 . . 120.0 ?
    C16 C15 C14 . . 120.3(2) ?
    C16 C15 H15 . . 119.8 ?
    C14 C15 H15 . . 119.8 ?
    C15 C16 C17 . . 119.9(2) ?
    C15 C16 H16 . . 120.0 ?
    C17 C16 H16 . . 120.0 ?
    C16 C17 C12 . . 120.5(2) ?
    C16 C17 H17 . . 119.8 ?
    C12 C17 H17 . . 119.8 ?
loop_
    _geom_torsion_atom_site_label_1
    _geom_torsion_atom_site_label_2
    _geom_torsion_atom_site_label_3
    _geom_torsion_atom_site_label_4
    _geom_torsion_site_symmetry_1
    _geom_torsion_site_symmetry_2
    _geom_torsion_site_symmetry_3
    _geom_torsion_site_symmetry_4
    _geom_torsion
    _geom_torsion_publ_flag
    C9 N1 C1 C2 . . . . 47.47(18) ?
    C11 N1 C1 C2 . . . . 178.80(14) ?
    N1 C1 C2 C3 . . . . 163.47(15) ?
    N1 C1 C2 C7 . . . . -18.8(2) ?
    C7 C2 C3 C4 . . . . -1.3(3) ?
    C1 C2 C3 C4 . . . . 176.48(18) ?
    C2 C3 C4 C5 . . . . 1.1(3) ?
    C3 C4 C5 C6 . . . . -0.7(3) ?
    C4 C5 C6 C7 . . . . 0.5(3) ?
    C5 C6 C7 C2 . . . . -0.7(3) ?
    C5 C6 C7 C8 . . . . 176.86(17) ?
    C3 C2 C7 C6 . . . . 1.1(2) ?
    C1 C2 C7 C6 . . . . -176.63(16) ?
    C3 C2 C7 C8 . . . . -176.46(16) ?
    C1 C2 C7 C8 . . . . 5.9(2) ?
    C6 C7 C8 C9 . . . . 162.44(15) ?
    C2 C7 C8 C9 . . . . -20.1(2) ?
    C1 N1 C9 C10 . . . . 66.57(17) ?
    C11 N1 C9 C10 . . . . -61.44(18) ?
    C1 N1 C9 C8 . . . . -61.46(17) ?
    C11 N1 C9 C8 . . . . 170.53(14) ?
    C7 C8 C9 N1 . . . . 46.10(19) ?
    C7 C8 C9 C10 . . . . -80.80(18) ?
    N1 C9 C10 O1 . . . . 1.5(2) ?
    C8 C9 C10 O1 . . . . 126.28(19) ?
    N1 C9 C10 O2 . . . . 179.67(14) ?
    C8 C9 C10 O2 . . . . -55.54(19) ?
    C9 N1 C11 C12 . . . . -37.9(2) ?
    C1 N1 C11 C12 . . . . -167.86(14) ?
    N1 C11 C12 C13 . . . . -65.2(2) ?
    N1 C11 C12 C17 . . . . 115.34(18) ?
    C17 C12 C13 C14 . . . . 0.0(3) ?
    C11 C12 C13 C14 . . . . -179.48(18) ?
    C12 C13 C14 C15 . . . . 1.0(3) ?
    C13 C14 C15 C16 . . . . -0.8(3) ?
    C14 C15 C16 C17 . . . . -0.3(3) ?
    C15 C16 C17 C12 . . . . 1.3(3) ?
    C13 C12 C17 C16 . . . . -1.1(3) ?
    C11 C12 C17 C16 . . . . 178.37(18) ?
loop_
    _geom_hbond_atom_site_label_D
    _geom_hbond_atom_site_label_H
    _geom_hbond_atom_site_label_A
    _geom_hbond_site_symmetry_A
    _geom_hbond_distance_DH
    _geom_hbond_distance_HA
    _geom_hbond_distance_DA
    _geom_hbond_angle_DHA
    N1 H1 Cl1 2_656 0.965(15) 2.089(15) 3.0521(15) 175.9(14)
    O2 H2 O3 1_554 0.96(2) 1.59(2) 2.533(2) 167(3)
    O3 H3A Cl1 2_656 0.961(19) 2.207(19) 3.1615(15) 172(2)
    O3 H3B Cl1 . 0.963(19) 2.204(18) 3.1434(16) 165(2)
    C9 H9 O1 2_655 1.00 2.30 3.169(2) 145
    C15 H15 Cg 2_655 0.95 2.78 3.386(3) 122
data_global
_journal_date_recd_electronic     2010-11-22
_journal_date_accepted     2010-12-17
_journal_name_full     'Acta Crystallographica, Section E'
_journal_year     2011
_journal_volume     67
_journal_issue      1
_journal_page_first     o228
_journal_page_last     o228
_journal_paper_category     QO
_journal_coeditor_code     IS2635
_publ_contact_author_name     'Glenn. E.M Maguire'
_publ_contact_author_address
;
School of Chemistry, University of KwaZulu Natal, Durban, 4000, South Africa
;
_publ_contact_author_email     'maguireg@ukzn.ac.za'
_publ_contact_author_fax     '27 31 2603091'
_publ_contact_author_phone     '27 31 2601113'
_publ_section_title
;
(3<i>S</i>)-2-Benzyl-3-carboxy-1,2,3,4-tetrahydroisoquinolinium chloride
monohydrate
;
loop_
    _publ_author_name
    _publ_author_footnote
    _publ_author_address
    'Naicker, Tricia' .
;
School of Pharmacy and Pharmacology, University of KwaZulu Natal, Durban 4000
South Africa
;
    'Govender, Thavendran' .
;
School of Pharmacy and Pharmacology, University of KwaZulu Natal, Durban 4000
South Africa
;
    'Kruger, Hendrik G.' .
;
School of Chemistry, University of KwaZulu Natal, Durban 4000
South Africa
;
    'Maguire, Glenn E. M.' .
;
School of Chemistry, University of KwaZulu Natal, Durban 4000
South Africa
;
