# Supplementary material for: (3S)-2-Benzyl-3-carb­oxy-1,2,3,4-tetra­hydro­isoquinolinium chloride monohydrate
Source: Acta Crystallogr Sect E Struct Rep Online. 2010 Dec 24;67(Pt 1):o228. doi: 10.1107/S1600536810053122 (PMC3050278; doi:10.1107/S1600536810053122)
Supplement: Supplementary file 2 [file e-67-0o228-Isup2.hkl]

# 
# h,k,l, Fc-squared, Fo-squared, sigma(Fo-squared) and status flag 
# 
data_I
_shelx_title ' tricia9 in P2(1)' 
_shelx_refln_list_code          4 
_shelx_F_calc_maximum       70.99 
_exptl_crystal_F_000       340.00 
_reflns_d_resolution_high  0.7495 
 
loop_ 
 _symmetry_equiv_pos_as_xyz 
 'x, y, z' 
 '-x, y+1/2, -z' 
 
_cell_length_a     8.6159 
_cell_length_b    10.0670 
_cell_length_c    10.1392 
_cell_angle_alpha  90.000 
_cell_angle_beta  108.686 
_cell_angle_gamma  90.000 
 
_shelx_F_squared_multiplier     1.000 
 
loop_ 
 _refln_index_h 
 _refln_index_k 
 _refln_index_l 
 _refln_F_squared_calc 
 _refln_F_squared_meas 
 _refln_F_squared_sigma 
 _refln_observed_status 
   1 -13   0       12.91       12.68      2.51 o 
   2 -13   0        2.86        7.13      2.26 o 
   0 -12   0        1.20        2.35      2.57 o 
   1 -12   0       14.55       12.17      2.32 o 
   2 -12   0       39.01       36.03      3.07 o 
   3 -12   0       75.90       73.87      4.13 o 
   4 -12   0        8.38        9.34      3.28 o 
   1 -11   0        4.87        7.76      1.97 o 
   2 -11   0       88.66       71.64      8.96 o 
   3 -11   0       30.41       27.22      3.93 o 
   4 -11   0       12.73       15.41      3.44 o 
   5 -11   0       15.36       15.03      3.66 o 
   6 -11   0        1.36       -1.91      2.62 o 
   0 -10   0      254.68      233.90      8.36 o 
   1 -10   0      275.49      257.58      6.22 o 
   2 -10   0      303.70      283.63      9.34 o 
   3 -10   0       76.74       82.08      5.41 o 
   4 -10   0       13.85       13.99      3.11 o 
   5 -10   0        6.76        8.47      3.06 o 
   6 -10   0        2.37        1.31      2.73 o 
   7 -10   0        7.21        9.67      3.66 o 
   1  -9   0        7.85        7.45      1.97 o 
   2  -9   0       49.31       49.73      3.93 o 
   3  -9   0      117.47      109.74      5.79 o 
   4  -9   0       31.37       29.95      3.61 o 
   5  -9   0       22.09       19.29      3.39 o 
   6  -9   0        4.44        3.01      2.73 o 
   7  -9   0        0.38        0.44      2.90 o 
   8  -9   0        0.88       -2.19      2.68 o 
   0  -8   0       49.69       46.18      2.50 o 
   1  -8   0       43.71       44.19      2.10 o 
   2  -8   0       41.95       42.01      2.13 o 
   3  -8   0      177.58      179.99      4.16 o 
   4  -8   0       19.78       22.69      2.43 o 
   5  -8   0       23.04       21.99      5.77 o 
   6  -8   0       53.28       48.31      4.59 o 
   7  -8   0       22.17       19.29      3.83 o 
   8  -8   0        3.30        5.96      3.28 o 
   1  -7   0        9.18        9.38      1.23 o 
   2  -7   0        8.64       11.30      1.31 o 
   3  -7   0       92.50       96.63      2.96 o 
   4  -7   0       18.37       18.44      1.72 o 
   5  -7   0        9.39        7.34      1.55 o 
   6  -7   0        8.43        8.64      1.71 o 
   7  -7   0        5.38        5.87      4.37 o 
   8  -7   0        1.69        1.85      2.07 o 
   9  -7   0        0.73       -2.73      2.73 o 
   0  -6   0      613.36      649.23     13.77 o 
   1  -6   0      301.73      289.98      5.17 o 
   2  -6   0      403.40      402.34      5.72 o 
   3  -6   0      910.22      896.59     10.88 o 
   4  -6   0       57.56       60.49      2.47 o 
   5  -6   0      295.14      302.80      9.97 o 
   6  -6   0      129.73      136.21      4.04 o 
   7  -6   0        0.33        0.32      1.52 o 
   8  -6   0       21.75       21.29      2.45 o 
   9  -6   0       19.11       30.76      3.59 o 
   1  -5   0      132.27      143.45      2.75 o 
   2  -5   0       46.30       48.35      3.09 o 
   3  -5   0      171.03      184.62      3.57 o 
   4  -5   0      103.25       97.25      4.51 o 
   5  -5   0      124.21      125.13      4.74 o 
   6  -5   0       75.72       78.60      3.05 o 
   7  -5   0       11.94       11.85      1.81 o 
   8  -5   0        0.12        1.16      1.58 o 
   9  -5   0        2.03        0.31      1.68 o 
  10  -5   0        0.34        0.34      2.28 o 
   0  -4   0      100.82       97.77      3.66 o 
   1  -4   0     1093.36     1142.99     12.12 o 
   2  -4   0       57.16       57.67      1.82 o 
   3  -4   0      135.18      121.55      2.75 o 
   4  -4   0      400.56      388.65      5.81 o 
   5  -4   0      134.05      140.31      3.91 o 
   6  -4   0       87.50       84.06      3.07 o 
   7  -4   0       67.00       67.19      6.83 o 
   8  -4   0        0.82        0.19      1.43 o 
   9  -4   0       15.94       17.10      2.38 o 
  10  -4   0        7.34        8.71      2.94 o 
   1  -3   0       99.44       96.63      1.92 o 
   2  -3   0      149.31      134.20      2.49 o 
   3  -3   0       42.48       47.75      3.02 o 
   4  -3   0      103.29      112.27      2.81 o 
   5  -3   0       37.53       32.89      1.83 o 
   6  -3   0      186.57      186.83      4.33 o 
   7  -3   0       28.27       34.91      2.36 o 
   8  -3   0       26.02       23.07      2.26 o 
   9  -3   0       10.50       12.54      2.18 o 
  10  -3   0        1.22        1.69      1.86 o 
   0  -2   0     4056.63     3902.44     63.12 o 
   1  -2   0      607.64      586.82      9.88 o 
   2  -2   0      367.24      361.29      4.47 o 
   3  -2   0      107.49       91.94      2.25 o 
   4  -2   0      744.50      708.80      8.57 o 
   5  -2   0       86.54       82.33      2.65 o 
   6  -2   0       68.43       62.41      2.61 o 
   7  -2   0       11.72       12.66      1.68 o 
   8  -2   0        2.70        4.95      1.59 o 
   9  -2   0       19.77       16.99      2.28 o 
  10  -2   0        1.21        1.94      2.20 o 
   1  -1   0      699.65      674.56      8.97 o 
   2  -1   0     4032.16     3922.99     44.38 o 
   3  -1   0      602.69      566.25      6.70 o 
   4  -1   0      494.24      524.62      8.24 o 
   5  -1   0        1.82        4.06      1.47 o 
   6  -1   0       42.83       46.85      2.71 o 
   7  -1   0       39.02       30.43      2.16 o 
   8  -1   0        1.99        2.46      2.13 o 
   9  -1   0        1.38        2.68      1.96 o 
  10  -1   0        5.36        5.13      2.33 o 
   1   0   0      592.18      595.39      6.04 o 
   2   0   0     3414.85     3284.09     30.69 o 
   3   0   0      828.40      859.41     11.41 o 
   4   0   0      213.28      229.21      3.95 o 
   5   0   0       18.82       24.53      2.58 o 
   6   0   0      179.80      184.31      5.95 o 
   7   0   0       30.08       35.36      2.29 o 
   8   0   0       38.98       33.00      2.43 o 
   9   0   0        0.74        0.37      1.54 o 
  10   0   0        8.90        8.64      2.12 o 
   1   1   0      697.78      653.33      8.01 o 
   2   1   0     4029.11     3881.91     36.11 o 
   3   1   0      599.69      559.08      6.79 o 
   4   1   0      491.47      534.35      6.88 o 
   5   1   0        1.66        2.60      0.99 o 
   6   1   0       42.78       48.17      3.01 o 
   7   1   0       39.54       39.01      2.77 o 
   8   1   0        1.95        3.87      1.54 o 
   9   1   0        1.43       -0.97      1.71 o 
  10   1   0        5.29        7.05      2.09 o 
   0   2   0     3988.29     3990.15     39.22 o 
   1   2   0      584.98      540.59      5.75 o 
   2   2   0      377.35      372.14      5.56 o 
   3   2   0      104.74       90.39      2.21 o 
   4   2   0      743.91      720.75      8.66 o 
   5   2   0       92.43       92.40      2.75 o 
   6   2   0       65.35       61.47      2.58 o 
   7   2   0       12.92       10.35      2.47 o 
   8   2   0        2.37        1.68      1.43 o 
   9   2   0       19.97       23.84      2.45 o 
  10   2   0        1.33       -1.75      1.85 o 
   1   3   0       99.14       95.51      1.86 o 
   2   3   0      149.85      138.64      2.82 o 
   3   3   0       42.09       47.53      2.59 o 
   4   3   0      104.55      112.36      3.30 o 
   5   3   0       38.05       41.90      8.74 o 
   6   3   0      185.11      187.17      5.93 o 
   7   3   0       28.63       36.89      2.77 o 
   8   3   0       26.04       24.44      2.67 o 
   9   3   0       10.52       11.65      4.70 o 
  10   3   0        1.20        5.79      3.61 o 
   0   4   0      102.70       99.83      2.10 o 
   1   4   0     1091.46     1103.46     11.20 o 
   2   4   0       49.83       48.54      1.94 o 
   3   4   0      138.76      121.87      4.19 o 
   4   4   0      394.25      370.67      5.49 o 
   5   4   0      136.27      138.13      3.36 o 
   6   4   0       90.67       82.85      3.54 o 
   7   4   0       66.78       68.33      3.56 o 
   8   4   0        0.91       -0.25      1.55 o 
   9   4   0       15.53       11.75      3.66 o 
  10   4   0        7.50        5.52      3.55 o 
   1   5   0      132.19      146.83      2.50 o 
   2   5   0       46.69       43.75      1.57 o 
   3   5   0      172.24      180.74      3.34 o 
   4   5   0      103.62      107.77      2.79 o 
   5   5   0      123.15      129.57      3.31 o 
   6   5   0       76.55       72.73      2.85 o 
   7   5   0       12.07       12.60      1.73 o 
   8   5   0        0.10       -1.69      1.69 o 
   9   5   0        1.95       -1.48      2.73 o 
  10   5   0        0.36       -2.24      2.24 o 
   0   6   0      625.93      666.39     13.94 o 
   1   6   0      301.80      276.42      5.37 o 
   2   6   0      412.89      389.01      5.13 o 
   3   6   0      911.59      867.42      9.96 o 
   4   6   0       60.62       55.59      2.17 o 
   5   6   0      288.56      283.46      7.25 o 
   6   6   0      131.35      120.60      4.63 o 
   7   6   0        0.36        0.81      1.70 o 
   8   6   0       21.98       17.93      2.76 o 
   9   6   0       19.11       27.08      3.39 o 
   1   7   0        9.23        9.61      1.45 o 
   2   7   0        8.43        8.97      1.48 o 
   3   7   0       92.52       95.22      5.00 o 
   4   7   0       18.49       18.15      2.06 o 
   5   7   0        9.06        6.18      1.81 o 
   6   7   0        8.16        9.45      2.76 o 
   7   7   0        5.30        2.33      1.98 o 
   8   7   0        1.74        3.96      2.20 o 
   9   7   0        0.70        2.23      2.35 o 
   0   8   0       49.27       48.26      3.55 o 
   1   8   0       43.32       39.84      2.38 o 
   2   8   0       42.18       39.01      2.41 o 
   3   8   0      171.36      169.64      4.95 o 
   4   8   0       18.23       20.80      2.27 o 
   5   8   0       21.65       18.88      2.40 o 
   6   8   0       53.53       52.34      3.49 o 
   7   8   0       21.71       24.45      2.99 o 
   8   8   0        3.01        2.23      2.22 o 
   1   9   0        7.80        8.17      1.80 o 
   2   9   0       49.73       48.49      2.81 o 
   3   9   0      117.51      107.84      4.03 o 
   4   9   0       31.73       29.60      2.62 o 
   5   9   0       22.45       27.30      4.37 o 
   6   9   0        4.41        3.37      2.13 o 
   7   9   0        0.41        0.00      1.97 o 
   8   9   0        0.93       -0.73      2.16 o 
   0  10   0      250.39      229.74      8.03 o 
   1  10   0      278.21      263.35      6.10 o 
   2  10   0      305.98      285.65      6.47 o 
   3  10   0       79.71       79.95      3.67 o 
   4  10   0       14.98       14.17      2.26 o 
   5  10   0        6.93       11.81      2.27 o 
   6  10   0        2.06        2.54      2.13 o 
   7  10   0        7.11        8.35      2.53 o 
   1  11   0        4.89        3.59      1.68 o 
   2  11   0       88.41       79.24      3.60 o 
   3  11   0       30.13       30.80      3.17 o 
   4  11   0       12.46       12.93      2.23 o 
   5  11   0       15.19       18.59      2.60 o 
   6  11   0        1.37        1.18      2.03 o 
   0  12   0        1.06        1.91      2.30 o 
   1  12   0       13.05       10.28      1.97 o 
   2  12   0       37.37       41.19      2.90 o 
   3  12   0       75.42       76.72      4.29 o 
   4  12   0        8.01       10.70      2.60 o 
   1  13   0       12.99       13.30      2.11 o 
   2  13   0        2.92        1.41      2.02 o 
  -2 -13   1        6.10        1.31      4.65 o 
  -1 -13   1       23.84       21.33      2.82 o 
   0 -13   1        1.54        3.37      2.02 o 
   1 -13   1        8.12       10.38      2.43 o 
   2 -13   1       19.83       14.61      2.60 o 
  -5 -12   1       14.29       16.29      3.93 o 
  -4 -12   1       41.65       35.36      4.59 o 
  -3 -12   1       11.00        8.53      3.33 o 
  -2 -12   1       45.64       41.67      3.21 o 
  -1 -12   1       55.05       49.75      3.77 o 
   0 -12   1       43.25       37.44      3.50 o 
   1 -12   1       73.54       63.86      3.74 o 
   2 -12   1        1.19        0.55      1.74 o 
   3 -12   1       17.32       16.06      2.58 o 
   4 -12   1       19.74       17.54      2.74 o 
  -6 -11   1       16.26       11.37      3.88 o 
  -5 -11   1        7.15        8.91      3.22 o 
  -4 -11   1       14.95       14.37      3.44 o 
  -3 -11   1       74.09       72.96      5.63 o 
  -2 -11   1       14.17       10.49      3.06 o 
  -1 -11   1       50.39       45.69      3.22 o 
   0 -11   1        9.27        9.82      2.01 o 
   1 -11   1       47.67       44.42      3.07 o 
   2 -11   1       82.99       78.14      3.87 o 
   3 -11   1       20.06       21.12      2.60 o 
   4 -11   1       16.07       15.85      3.33 o 
   5 -11   1        1.01       -2.30      2.30 o 
  -7 -10   1        6.69        3.77      3.22 o 
  -6 -10   1       18.87       16.56      3.72 o 
  -5 -10   1       13.75       11.91      3.28 o 
  -4 -10   1       27.02       28.80      3.88 o 
  -3 -10   1       21.25       23.23      3.55 o 
  -2 -10   1       91.56       96.02      5.68 o 
  -1 -10   1       44.02       47.19      3.14 o 
   0 -10   1        0.25       -1.99      1.99 o 
   1 -10   1       62.47       52.21      3.03 o 
   2 -10   1       88.16       82.89      3.80 o 
   3 -10   1       10.35        8.20      2.68 o 
   4 -10   1       24.87       23.83      3.50 o 
   5 -10   1       25.48       22.73      3.72 o 
   6 -10   1       19.44       25.41      4.26 o 
  -8  -9   1        1.78       -2.73      2.73 o 
  -7  -9   1        3.76        1.42      2.84 o 
  -6  -9   1       29.66       22.73      3.93 o 
  -5  -9   1        3.07        2.24      2.57 o 
  -4  -9   1       55.04       49.73      4.48 o 
  -3  -9   1       46.26       40.17      3.93 o 
  -2  -9   1       68.56       61.14      3.31 o 
  -1  -9   1        3.39        5.07      1.66 o 
   0  -9   1       18.20       20.72      2.27 o 
   1  -9   1      196.87      186.97      4.15 o 
   2  -9   1       43.53       45.37      2.87 o 
   3  -9   1       43.36       40.48      2.89 o 
   4  -9   1        2.78        2.31      1.70 o 
   5  -9   1       26.91       23.66      3.55 o 
   6  -9   1        1.81       -0.27      2.51 o 
   7  -9   1        7.54        6.23      3.22 o 
  -8  -8   1        2.17        7.00      3.39 o 
  -7  -8   1        0.42       -0.55      2.57 o 
  -6  -8   1        1.19        0.44      2.46 o 
  -5  -8   1       54.19       51.85      3.77 o 
  -4  -8   1       69.60       70.56      3.63 o 
  -3  -8   1      106.83      102.93      4.01 o 
  -2  -8   1      422.40      396.60     10.74 o 
  -1  -8   1      315.64      294.86      5.13 o 
   0  -8   1      137.10      132.84      4.73 o 
   1  -8   1      326.18      319.74      5.32 o 
   2  -8   1      178.82      177.77      5.03 o 
   3  -8   1       83.47       79.01      3.51 o 
   4  -8   1      291.63      294.89      6.94 o 
   5  -8   1      121.77      125.03      4.83 o 
   6  -8   1       51.77       54.06      3.66 o 
   7  -8   1        4.27        2.04      2.07 o 
   8  -8   1       37.47       46.53      4.06 o 
  -9  -7   1       13.24       10.66      3.72 o 
  -8  -7   1        4.64        4.21      2.18 o 
  -7  -7   1        1.47        1.71      1.77 o 
  -6  -7   1       25.42       20.02      2.08 o 
  -5  -7   1       45.38       43.58      2.47 o 
  -4  -7   1      173.22      167.65      4.04 o 
  -3  -7   1       14.94       17.93      1.56 o 
  -2  -7   1        9.15       10.58      1.26 o 
  -1  -7   1       10.38       10.43      1.21 o 
   0  -7   1      173.98      163.29      3.43 o 
   1  -7   1       56.11       63.37      2.17 o 
   2  -7   1      139.99      149.95      3.37 o 
   3  -7   1       65.42       69.79      2.56 o 
   4  -7   1       84.99       78.85      3.50 o 
   5  -7   1      128.02      129.04      4.70 o 
   6  -7   1        0.81        1.02      1.80 o 
   7  -7   1       19.22       20.81      2.90 o 
   8  -7   1       25.44       28.29      4.15 o 
  -9  -6   1       13.63       17.31      2.80 o 
  -8  -6   1       10.36        6.95      1.88 o 
  -7  -6   1       36.89       35.81      2.54 o 
  -6  -6   1       27.62       27.43      2.16 o 
  -5  -6   1      411.26      414.03      6.76 o 
  -4  -6   1       38.76       39.61      2.06 o 
  -3  -6   1      187.56      198.43      3.92 o 
  -2  -6   1      256.62      253.47      4.30 o 
  -1  -6   1      165.11      185.96      3.46 o 
   0  -6   1      341.35      330.73      5.14 o 
   1  -6   1       30.53       22.99      1.31 o 
   2  -6   1      364.40      358.27      7.33 o 
   3  -6   1       21.61       23.63      1.65 o 
   4  -6   1       29.53       34.76      1.98 o 
   5  -6   1       35.48       36.88      2.19 o 
   6  -6   1       17.33       21.60      2.68 o 
   7  -6   1       13.46       13.70      2.42 o 
   8  -6   1       12.71       11.10      2.66 o 
   9  -6   1        1.90        1.90      2.31 o 
 -10  -5   1       10.02        6.65      2.18 o 
  -9  -5   1       35.94       40.17      3.05 o 
  -8  -5   1        0.27        1.35      1.48 o 
  -7  -5   1      220.99      214.50      5.14 o 
  -6  -5   1       94.38       91.21      3.19 o 
  -5  -5   1      142.53      138.60      3.54 o 
  -4  -5   1      183.46      188.62      3.87 o 
  -3  -5   1      181.89      186.25      3.60 o 
  -2  -5   1      409.03      437.58      5.83 o 
  -1  -5   1       82.36       74.59      2.05 o 
   0  -5   1       58.74       59.56      2.78 o 
   1  -5   1        4.32        4.21      0.78 o 
   2  -5   1      669.23      755.46      8.71 o 
   3  -5   1       93.49       97.62      3.42 o 
   4  -5   1       62.98       58.62      2.32 o 
   5  -5   1      126.28      126.61      3.49 o 
   6  -5   1       37.32       34.65      2.31 o 
   7  -5   1       14.16       15.81      2.97 o 
   8  -5   1        1.53        1.25      2.02 o 
   9  -5   1        0.50        1.15      2.14 o 
 -10  -4   1        0.90        0.86      1.84 o 
  -9  -4   1        1.26        2.25      1.67 o 
  -8  -4   1        4.72        4.66      1.61 o 
  -7  -4   1      162.06      168.86      4.48 o 
  -6  -4   1       16.34       14.43      1.62 o 
  -5  -4   1       37.25       41.83      2.66 o 
  -4  -4   1       22.14       20.24      1.44 o 
  -3  -4   1      447.34      468.29      6.15 o 
  -2  -4   1      119.42      116.40      3.11 o 
  -1  -4   1     2105.90     2182.31     26.08 o 
   0  -4   1      944.79     1004.26      8.84 o 
   1  -4   1      484.33      496.82     12.12 o 
   2  -4   1      603.81      628.50      7.31 o 
   3  -4   1       22.18       19.94      1.30 o 
   4  -4   1       48.39       49.79      2.07 o 
   5  -4   1      129.06      132.44      4.88 o 
   6  -4   1       47.13       41.78      2.37 o 
   7  -4   1       37.63       40.05      2.58 o 
   8  -4   1       19.10       15.46      2.47 o 
   9  -4   1        1.25       -1.53      1.65 o 
  10  -4   1        0.68       -2.18      2.18 o 
 -10  -3   1        4.21        3.38      1.94 o 
  -9  -3   1        0.35        1.33      1.73 o 
  -8  -3   1        2.90        1.07      1.38 o 
  -7  -3   1       26.33       24.03      2.05 o 
  -6  -3   1       30.81       31.69      2.18 o 
  -5  -3   1       22.45       20.85      1.55 o 
  -4  -3   1      145.99      156.37      3.28 o 
  -3  -3   1       76.11       79.94      2.18 o 
  -2  -3   1      171.45      167.81      2.82 o 
  -1  -3   1      598.25      640.28      5.84 o 
   0  -3   1      196.79      199.28      2.85 o 
   1  -3   1      187.30      202.23      2.80 o 
   2  -3   1      855.67      885.57      9.41 o 
   3  -3   1      197.53      209.00      4.24 o 
   4  -3   1      214.81      209.56      3.91 o 
   5  -3   1        6.40        6.42      1.22 o 
   6  -3   1       66.44       56.96      3.23 o 
   7  -3   1       40.08       33.87      3.30 o 
   8  -3   1        1.83        1.45      1.55 o 
   9  -3   1       12.26        9.49      2.15 o 
  10  -3   1        0.83       -0.33      1.87 o 
 -11  -2   1        7.56        6.97      3.83 o 
 -10  -2   1        0.90       -1.55      1.55 o 
  -9  -2   1        0.01        0.31      1.46 o 
  -8  -2   1       37.54       29.73      2.36 o 
  -7  -2   1        1.85        2.68      1.29 o 
  -6  -2   1       60.17       53.71      2.78 o 
  -5  -2   1      202.12      209.34      4.09 o 
  -4  -2   1     1391.19     1379.89     17.69 o 
  -3  -2   1      415.75      393.39      6.42 o 
  -2  -2   1     1319.91     1350.16     13.39 o 
  -1  -2   1     3121.67     3188.88     29.70 o 
   0  -2   1      915.11      870.47      8.70 o 
   1  -2   1     4730.36     4825.02    105.86 o 
   2  -2   1     2108.60     2157.34     28.66 o 
   3  -2   1      587.33      572.29      6.93 o 
   4  -2   1      148.97      151.82      3.23 o 
   5  -2   1      378.66      357.85      7.30 o 
   6  -2   1      268.25      250.45      5.09 o 
   7  -2   1       41.88       41.44      2.52 o 
   8  -2   1        6.39        6.53      1.72 o 
   9  -2   1       13.43       11.61      2.12 o 
  10  -2   1        6.38       10.42      2.32 o 
 -11  -1   1        5.56        5.88      2.17 o 
 -10  -1   1       14.10       16.99      2.45 o 
  -9  -1   1        3.89        2.12      1.97 o 
  -8  -1   1       18.24       17.73      2.04 o 
  -7  -1   1       58.80       60.51      2.74 o 
  -6  -1   1        7.07        6.61      1.27 o 
  -5  -1   1      368.97      365.21      5.62 o 
  -4  -1   1      541.73      526.24      6.74 o 
  -3  -1   1      908.86      862.20      9.32 o 
  -2  -1   1     1209.34     1223.55     14.70 o 
  -1  -1   1     1030.43     1010.86      8.69 o 
   0  -1   1     2068.04     2031.79     25.19 o 
   1  -1   1      374.20      364.79      4.21 o 
   2  -1   1      357.29      350.49      5.25 o 
   3  -1   1     1915.22     1919.19     19.08 o 
   4  -1   1      269.54      249.98      5.17 o 
   5  -1   1      208.74      206.46      5.76 o 
   6  -1   1       49.98       48.93      2.38 o 
   7  -1   1       38.45       32.39      2.96 o 
   8  -1   1        1.58        1.70      1.80 o 
   9  -1   1        1.62        0.43      1.54 o 
  10  -1   1       13.75       15.93      2.49 o 
 -11   0   1        3.21        4.00      2.23 o 
 -10   0   1        1.94        1.01      1.64 o 
  -9   0   1        0.26       -0.81      1.40 o 
  -8   0   1      255.95      241.92      6.55 o 
  -7   0   1       44.18       52.72      2.55 o 
  -6   0   1        0.67        1.14      1.20 o 
  -5   0   1        7.12        8.08      1.17 o 
  -4   0   1      114.83      130.62      2.84 o 
  -3   0   1       32.01       30.66      1.30 o 
  -2   0   1     2508.92     2452.78     19.89 o 
  -1   0   1      776.78      730.80      6.17 o 
   0   0   1      802.40      782.28      8.42 o 
   1   0   1       19.76       19.33      0.85 o 
   2   0   1       69.33       71.41      1.79 o 
   3   0   1       38.39       35.88      1.49 o 
   4   0   1      209.53      232.80      4.07 o 
   5   0   1      425.24      416.72      6.31 o 
   6   0   1       32.58       36.51      2.78 o 
   7   0   1        0.09        0.58      1.22 o 
   8   0   1        2.99        2.15      1.51 o 
   9   0   1        6.70        5.36      1.79 o 
  10   0   1        1.13       -1.42      1.63 o 
 -11   1   1        5.42        5.45      2.65 o 
 -10   1   1       13.91       15.74      2.35 o 
  -9   1   1        4.02        4.26      1.73 o 
  -8   1   1       17.75       14.40      2.11 o 
  -7   1   1       59.11       58.75      2.66 o 
  -6   1   1        7.93       10.06      1.38 o 
  -5   1   1      374.39      387.88      7.24 o 
  -4   1   1      535.53      506.82      6.49 o 
  -3   1   1      915.60      882.08      9.44 o 
  -2   1   1     1212.00     1242.55     14.51 o 
  -1   1   1     1025.61      983.78      9.65 o 
   0   1   1     2051.17     2004.24     23.99 o 
   1   1   1      378.67      373.71      4.15 o 
   2   1   1      354.91      344.08      4.40 o 
   3   1   1     1908.15     1883.42     18.79 o 
   4   1   1      268.66      253.03      4.30 o 
   5   1   1      207.56      211.13      4.22 o 
   6   1   1       49.95       44.98      2.30 o 
   7   1   1       38.39       33.49      2.56 o 
   8   1   1        1.56       -0.28      1.39 o 
   9   1   1        1.64        0.40      1.56 o 
  10   1   1       13.74       17.15      2.58 o 
 -11   2   1        7.56       14.59      4.48 o 
 -10   2   1        0.86        0.88      2.18 o 
  -9   2   1        0.00        0.87      1.47 o 
  -8   2   1       36.26       36.84      2.45 o 
  -7   2   1        2.31        0.93      1.18 o 
  -6   2   1       61.17       59.62      2.80 o 
  -5   2   1      199.85      209.30      3.99 o 
  -4   2   1     1389.49     1414.43     14.80 o 
  -3   2   1      415.84      402.07      5.11 o 
  -2   2   1     1286.13     1332.56     12.95 o 
  -1   2   1     3136.68     3199.94     25.95 o 
   0   2   1      949.53      891.34     19.15 o 
   1   2   1     4750.00     4706.27     57.31 o 
   2   2   1     2116.79     2068.21     24.34 o 
   3   2   1      597.03      579.18      8.54 o 
   4   2   1      139.72      137.19      3.11 o 
   5   2   1      373.43      350.17      5.69 o 
   6   2   1      264.59      246.35      5.01 o 
   7   2   1       40.61       38.20      3.26 o 
   8   2   1        6.52        9.34      1.78 o 
   9   2   1       13.15       14.09      2.22 o 
  10   2   1        6.12        9.36      3.01 o 
 -10   3   1        4.29       -0.93      2.90 o 
  -9   3   1        0.30        1.21      1.46 o 
  -8   3   1        2.63        2.01      2.40 o 
  -7   3   1       27.41       24.71      1.94 o 
  -6   3   1       29.54       32.12      2.82 o 
  -5   3   1       22.46       21.90      1.50 o 
  -4   3   1      142.06      149.83      3.58 o 
  -3   3   1       77.39       76.25      1.92 o 
  -2   3   1      175.98      173.29      2.46 o 
  -1   3   1      605.03      634.41      6.48 o 
   0   3   1      195.22      197.44      2.31 o 
   1   3   1      184.05      191.03      2.42 o 
   2   3   1      849.07      855.43      8.01 o 
   3   3   1      196.39      199.75      4.23 o 
   4   3   1      214.77      206.68      4.68 o 
   5   3   1        6.63       10.11      1.60 o 
   6   3   1       66.33       62.72      3.25 o 
   7   3   1       40.32       31.07      2.72 o 
   8   3   1        1.81        3.81      1.93 o 
   9   3   1       12.30        7.81      2.36 o 
  10   3   1        0.83        3.39      3.50 o 
 -10   4   1        0.84       -2.30      2.73 o 
  -9   4   1        1.14        0.66      2.84 o 
  -8   4   1        5.19        4.92      2.95 o 
  -7   4   1      161.68      168.13      4.99 o 
  -6   4   1       16.34       17.06      1.86 o 
  -5   4   1       40.12       39.51      4.02 o 
  -4   4   1       21.30       18.10      1.26 o 
  -3   4   1      455.85      475.83      5.84 o 
  -2   4   1      125.92      120.74      2.10 o 
  -1   4   1     2137.37     2322.60     19.29 o 
   0   4   1      936.51      981.72     12.19 o 
   1   4   1      485.38      497.80      5.30 o 
   2   4   1      587.80      585.93      6.00 o 
   3   4   1       24.12       26.69      2.58 o 
   4   4   1       52.44       54.65      2.16 o 
   5   4   1      128.54      132.63      3.44 o 
   6   4   1       48.12       40.75      2.70 o 
   7   4   1       39.10       42.31      3.01 o 
   8   4   1       19.63       21.51      2.68 o 
   9   4   1        1.42       -1.54      1.77 o 
  10   4   1        0.73       -1.91      2.95 o 
 -10   5   1       10.05        4.85      2.58 o 
  -9   5   1       36.21       47.08      3.94 o 
  -8   5   1        0.22       -0.76      1.72 o 
  -7   5   1      220.20      218.16      6.40 o 
  -6   5   1       96.12       90.38      3.83 o 
  -5   5   1      142.66      139.92      3.25 o 
  -4   5   1      182.89      179.81      3.34 o 
  -3   5   1      183.65      189.81      4.44 o 
  -2   5   1      407.47      421.50      4.73 o 
  -1   5   1       82.91       79.51      2.28 o 
   0   5   1       58.78       57.21      1.41 o 
   1   5   1        4.08        4.10      0.66 o 
   2   5   1      674.85      746.67      7.40 o 
   3   5   1       95.01       96.01      3.99 o 
   4   5   1       62.55       54.81      2.74 o 
   5   5   1      127.01      118.59      3.34 o 
   6   5   1       37.57       34.11      2.20 o 
   7   5   1       14.18       16.79      1.94 o 
   8   5   1        1.56        1.41      1.54 o 
   9   5   1        0.49       -0.47      2.05 o 
  -9   6   1       14.08       18.14      5.19 o 
  -8   6   1       10.11       12.08      2.51 o 
  -7   6   1       36.02       37.66      3.13 o 
  -6   6   1       26.38       24.73      2.51 o 
  -5   6   1      414.53      393.64      7.98 o 
  -4   6   1       38.42       41.04      2.55 o 
  -3   6   1      178.20      190.05      4.67 o 
  -2   6   1      254.28      251.39      4.43 o 
  -1   6   1      155.14      172.36      2.60 o 
   0   6   1      332.54      331.23      3.91 o 
   1   6   1       29.12       21.97      1.13 o 
   2   6   1      366.95      354.23      4.39 o 
   3   6   1       22.33       22.63      1.47 o 
   4   6   1       32.54       37.78      1.91 o 
   5   6   1       32.90       33.28      2.50 o 
   6   6   1       17.19       18.72      1.91 o 
   7   6   1       12.77       14.25      2.58 o 
   8   6   1       12.09       17.34      3.22 o 
   9   6   1        1.96        0.65      2.34 o 
  -9   7   1       12.94       14.79      2.97 o 
  -8   7   1        4.39        2.95      2.20 o 
  -7   7   1        1.68        0.68      1.82 o 
  -6   7   1       24.59       22.14      2.53 o 
  -5   7   1       46.16       41.47      4.13 o 
  -4   7   1      173.16      165.61      4.79 o 
  -3   7   1       14.10       17.55      1.83 o 
  -2   7   1        8.39       11.13      2.35 o 
  -1   7   1        9.97        9.42      0.84 o 
   0   7   1      173.20      170.46      2.63 o 
   1   7   1       54.12       53.03      1.56 o 
   2   7   1      139.76      149.47      3.09 o 
   3   7   1       66.53       69.03      2.34 o 
   4   7   1       84.32       75.98      2.94 o 
   5   7   1      127.08      120.27      4.50 o 
   6   7   1        0.86        0.78      1.68 o 
   7   7   1       19.28       19.58      2.90 o 
   8   7   1       25.41       29.21      3.29 o 
  -8   8   1        2.38        1.65      2.08 o 
  -7   8   1        0.42        3.55      2.21 o 
  -6   8   1        1.02        2.01      1.74 o 
  -5   8   1       54.88       52.48      4.29 o 
  -4   8   1       68.65       67.09      3.69 o 
  -3   8   1      109.56      103.61      3.76 o 
  -2   8   1      425.89      404.04      7.48 o 
  -1   8   1      319.20      294.85      6.00 o 
   0   8   1      141.67      142.95      3.94 o 
   1   8   1      316.52      302.03      7.81 o 
   2   8   1      178.43      175.00      4.53 o 
   3   8   1       86.81       89.21      3.49 o 
   4   8   1      291.39      292.38      6.76 o 
   5   8   1      125.67      127.15      5.74 o 
   6   8   1       52.09       57.84      3.88 o 
   7   8   1        4.76        2.83      2.16 o 
   8   8   1       38.18       51.25      5.52 o 
  -8   9   1        1.65        2.27      2.68 o 
  -7   9   1        3.96        3.62      2.20 o 
  -6   9   1       29.22       35.17      3.11 o 
  -5   9   1        2.72        2.60      1.82 o 
  -4   9   1       53.31       49.43      3.11 o 
  -3   9   1       44.54       47.81      2.87 o 
  -2   9   1       70.28       70.06      3.19 o 
  -1   9   1        3.23        2.82      2.02 o 
   0   9   1       17.53       17.59      1.86 o 
   1   9   1      198.75      176.40      7.54 o 
   2   9   1       43.53       44.43      2.62 o 
   3   9   1       44.15       44.12      6.34 o 
   4   9   1        2.85        3.09      1.64 o 
   5   9   1       27.21       27.72      2.73 o 
   6   9   1        1.85        1.81      1.87 o 
   7   9   1        7.46        7.14      4.18 o 
  -7  10   1        7.03        6.58      4.07 o 
  -6  10   1       19.33       22.69      2.84 o 
  -5  10   1       13.98       12.26      2.33 o 
  -4  10   1       27.81       31.41      3.09 o 
  -3  10   1       19.76       21.03      2.35 o 
  -2  10   1       86.91       85.75      3.55 o 
  -1  10   1       42.66       48.40      2.72 o 
   0  10   1        0.26        0.79      1.32 o 
   1  10   1       65.17       63.56      3.61 o 
   2  10   1       87.52       86.63      3.49 o 
   3  10   1       10.19       13.34      1.98 o 
   4  10   1       24.11       27.84      2.56 o 
   5  10   1       25.11       21.86      2.60 o 
   6  10   1       18.66       22.90      3.28 o 
  -6  11   1       16.75       18.22      3.74 o 
  -5  11   1        7.47       10.88      2.28 o 
  -4  11   1       15.67       17.70      2.40 o 
  -3  11   1       75.54       72.58      3.54 o 
  -2  11   1       13.55       14.15      2.71 o 
  -1  11   1       51.25       55.27      2.99 o 
   0  11   1        9.09        8.13      1.72 o 
   1  11   1       47.27       48.19      4.10 o 
   2  11   1       83.03       81.18      3.46 o 
   3  11   1       19.96       23.48      5.00 o 
   4  11   1       16.18       13.65      2.22 o 
   5  11   1        1.00        2.01      1.93 o 
  -5  12   1       13.80       14.93      2.84 o 
  -4  12   1       41.41       42.16      3.14 o 
  -3  12   1       10.96       12.49      2.81 o 
  -2  12   1       47.82       53.11      3.02 o 
  -1  12   1       56.24       54.98      2.94 o 
   0  12   1       43.97       43.64      2.63 o 
   1  12   1       74.72       80.52      3.31 o 
   2  12   1        0.96        1.58      1.55 o 
   3  12   1       17.14       20.59      2.24 o 
   4  12   1       19.80       22.89      2.47 o 
  -2  13   1        6.04        5.74      3.06 o 
  -1  13   1       23.66       25.08      3.83 o 
   0  13   1        1.51       -2.35      2.35 o 
   1  13   1        7.84        7.16      3.22 o 
   2  13   1       19.46       26.23      4.26 o 
  -2 -13   2       24.98       21.19      3.91 o 
  -1 -13   2        6.56        3.25      2.12 o 
   0 -13   2        1.93        0.80      1.99 o 
   1 -13   2       43.63       42.21      3.45 o 
  -5 -12   2        1.28        3.17      3.11 o 
  -4 -12   2        7.87       10.93      3.44 o 
  -3 -12   2        3.39        1.80      2.90 o 
  -2 -12   2       19.81       20.38      2.63 o 
  -1 -12   2        0.56        1.11      1.76 o 
   0 -12   2       24.06       24.66      2.68 o 
   1 -12   2        5.55        6.27      2.02 o 
   2 -12   2        6.96        6.80      2.13 o 
   3 -12   2        3.33        3.38      1.97 o 
   4 -12   2       11.80       11.02      2.57 o 
  -6 -11   2        7.88        3.99      3.22 o 
  -5 -11   2       27.05       23.83      4.21 o 
  -4 -11   2       30.19       21.15      3.88 o 
  -3 -11   2       27.19       25.85      4.15 o 
  -2 -11   2       28.02       29.35      4.10 o 
  -1 -11   2       52.45       49.08      6.31 o 
   0 -11   2       12.61       13.14      2.14 o 
   1 -11   2       10.05        7.63      1.97 o 
   2 -11   2       15.60       17.83      3.85 o 
   3 -11   2        1.12        4.03      1.97 o 
   4 -11   2        0.19       -0.48      3.06 o 
   5 -11   2        0.94       -0.03      2.19 o 
  -7 -10   2       14.40       16.12      4.15 o 
  -6 -10   2        3.53        5.19      3.17 o 
  -5 -10   2       45.34       52.52      5.14 o 
  -4 -10   2       56.98       52.03      4.92 o 
  -3 -10   2      102.73       86.07      6.01 o 
  -2 -10   2       35.18       39.46      4.15 o 
  -1 -10   2       30.45       28.58      3.77 o 
   0 -10   2      234.20      217.12     10.14 o 
   1 -10   2       31.04       35.21      2.26 o 
   2 -10   2       47.91       52.17      4.93 o 
   3 -10   2       47.08       43.42      4.75 o 
   4 -10   2       24.42       29.44      2.89 o 
   5 -10   2       21.60       19.73      3.66 o 
   6 -10   2        1.19       -1.37      2.40 o 
  -8  -9   2       20.41       28.31      4.81 o 
  -7  -9   2        3.04        2.02      3.01 o 
  -6  -9   2       11.00        8.80      3.28 o 
  -5  -9   2       62.07       63.40      6.75 o 
  -4  -9   2       77.22       75.94      6.37 o 
  -3  -9   2       18.49       18.82      2.40 o 
  -2  -9   2       90.81       88.81      7.08 o 
  -1  -9   2       62.01       64.03      3.47 o 
   0  -9   2        2.97        5.10      1.31 o 
   1  -9   2       21.29       20.08      1.74 o 
   2  -9   2       29.35       29.94      2.04 o 
   3  -9   2        7.70        9.86      1.65 o 
   4  -9   2       38.21       36.98      3.66 o 
   5  -9   2       29.68       37.32      3.20 o 
   6  -9   2       10.75       11.24      3.66 o 
   7  -9   2       18.95       19.78      3.13 o 
  -9  -8   2        2.31        3.66      3.22 o 
  -8  -8   2        5.72        3.22      3.06 o 
  -7  -8   2       27.22       26.32      3.13 o 
  -6  -8   2       85.86       88.10      5.87 o 
  -5  -8   2       15.54       17.05      2.44 o 
  -4  -8   2       61.90       59.47      3.96 o 
  -3  -8   2      107.76      104.34      4.13 o 
  -2  -8   2       38.26       34.96      2.98 o 
  -1  -8   2        1.96        2.25      3.85 o 
   0  -8   2       20.80       17.17      2.09 o 
   1  -8   2      348.08      333.94      6.30 o 
   2  -8   2       37.98       36.86      2.06 o 
   3  -8   2        2.69        3.76      1.53 o 
   4  -8   2       70.01       71.05      3.60 o 
   5  -8   2       10.43        7.78      2.14 o 
   6  -8   2        0.01       -0.94      1.89 o 
   7  -8   2       23.66       32.03      4.51 o 
   8  -8   2       11.68       12.84      3.03 o 
  -9  -7   2       14.02       16.80      3.03 o 
  -8  -7   2       56.80       60.21      4.11 o 
  -7  -7   2        3.67        3.96      2.03 o 
  -6  -7   2      135.31      142.02      5.19 o 
  -5  -7   2       88.62       89.03      4.07 o 
  -4  -7   2        6.51        6.46      1.68 o 
  -3  -7   2       14.86       19.67      1.84 o 
  -2  -7   2       95.64       97.21      3.44 o 
  -1  -7   2      182.70      179.40      3.66 o 
   0  -7   2      242.16      259.23      4.52 o 
   1  -7   2      450.05      440.56      6.18 o 
   2  -7   2        0.32        1.24      1.11 o 
   3  -7   2       45.17       45.84      2.61 o 
   4  -7   2      207.61      208.31      6.26 o 
   5  -7   2       19.15       18.84      4.78 o 
   6  -7   2       10.38       11.21      2.31 o 
   7  -7   2        7.88        9.25      3.01 o 
   8  -7   2       33.37       34.75      3.66 o 
 -10  -6   2       19.63       20.95      3.36 o 
  -9  -6   2        1.81       -0.03      4.43 o 
  -8  -6   2       17.64       19.62      2.74 o 
  -7  -6   2      114.27      113.22      5.24 o 
  -6  -6   2       18.66       18.10      1.89 o 
  -5  -6   2       41.63       42.84      2.32 o 
  -4  -6   2      108.60      108.96      3.11 o 
  -3  -6   2        4.16        4.09      1.05 o 
  -2  -6   2       93.56       90.46      2.53 o 
  -1  -6   2       37.23       33.99      2.13 o 
   0  -6   2      481.11      474.29      5.17 o 
   1  -6   2      298.57      293.27      3.80 o 
   2  -6   2       75.20       70.96      2.19 o 
   3  -6   2      127.83      128.22      3.59 o 
   4  -6   2      143.28      151.32      3.70 o 
   5  -6   2       20.89       21.15      2.36 o 
   6  -6   2       11.29       15.09      2.39 o 
   7  -6   2       13.96       18.56      2.70 o 
   8  -6   2        1.16        2.87      2.15 o 
   9  -6   2        6.32        4.67      2.60 o 
 -10  -5   2        4.64        6.51      2.95 o 
  -9  -5   2       21.85       23.80      2.51 o 
  -8  -5   2       15.34       18.36      2.43 o 
  -7  -5   2      124.55      130.74      5.39 o 
  -6  -5   2      151.13      161.57      4.17 o 
  -5  -5   2      125.50      121.76      3.59 o 
  -4  -5   2       93.67       93.93      2.76 o 
  -3  -5   2      472.96      449.83      9.39 o 
  -2  -5   2      149.18      158.25      3.09 o 
  -1  -5   2       63.08       69.83      2.00 o 
   0  -5   2      516.13      531.81      9.93 o 
   1  -5   2       55.42       53.62      1.41 o 
   2  -5   2      137.44      136.96      2.76 o 
   3  -5   2      178.92      172.44      3.46 o 
   4  -5   2       55.56       63.48      4.44 o 
   5  -5   2        0.29       -0.36      1.05 o 
   6  -5   2        6.27        6.51      1.92 o 
   7  -5   2        8.33        7.06      2.12 o 
   8  -5   2        1.08        1.42      2.08 o 
   9  -5   2        0.72       -2.59      4.18 o 
 -10  -4   2        3.74        4.26      2.00 o 
  -9  -4   2       42.59       46.02      3.43 o 
  -8  -4   2       12.43       14.42      2.01 o 
  -7  -4   2       89.26       89.10      5.32 o 
  -6  -4   2      271.75      256.20      5.10 o 
  -5  -4   2      229.87      224.12     12.53 o 
  -4  -4   2       84.44       86.56      2.55 o 
  -3  -4   2      487.50      491.16      6.38 o 
  -2  -4   2     1294.50     1335.47     11.62 o 
  -1  -4   2      208.58      190.08      7.90 o 
   0  -4   2       15.28       12.68      2.62 o 
   1  -4   2      267.82      268.71      4.77 o 
   2  -4   2      364.49      380.99      5.02 o 
   3  -4   2      408.44      425.76      5.87 o 
   4  -4   2      337.09      339.55      5.89 o 
   5  -4   2      195.76      186.82      4.21 o 
   6  -4   2      216.55      207.83      4.87 o 
   7  -4   2       28.19       32.71      2.47 o 
   8  -4   2        8.57        9.22      2.40 o 
   9  -4   2       12.31       12.11      2.88 o 
 -11  -3   2       18.56       21.09      2.82 o 
 -10  -3   2        8.97       12.38      2.29 o 
  -9  -3   2       10.44        7.88      1.85 o 
  -8  -3   2       73.08       68.02      8.17 o 
  -7  -3   2       77.06       78.41      4.42 o 
  -6  -3   2      108.65      109.05      3.24 o 
  -5  -3   2       60.07       61.54      2.35 o 
  -4  -3   2     1042.37     1034.34     18.50 o 
  -3  -3   2       61.02       64.87      3.47 o 
  -2  -3   2      144.33      151.21      1.87 o 
  -1  -3   2     1322.76     1393.72     24.81 o 
   0  -3   2      135.25      133.67      4.32 o 
   1  -3   2      574.74      573.63      8.85 o 
   2  -3   2     1855.15     2038.89     19.90 o 
   3  -3   2      967.68     1030.30     11.32 o 
   4  -3   2      129.11      136.75      3.21 o 
   5  -3   2      198.24      208.96      4.41 o 
   6  -3   2      170.69      165.92      5.85 o 
   7  -3   2       43.90       38.38      2.56 o 
   8  -3   2        8.82        8.49      1.88 o 
   9  -3   2       12.15        9.78      2.18 o 
 -11  -2   2        0.82        0.78      1.88 o 
 -10  -2   2        0.03        1.31      1.71 o 
  -9  -2   2       20.74       16.21      2.18 o 
  -8  -2   2       25.99       21.83      2.13 o 
  -7  -2   2      106.94      100.63      3.35 o 
  -6  -2   2      106.59      107.08      3.14 o 
  -5  -2   2      262.79      258.78      4.56 o 
  -4  -2   2       43.58       42.41      1.76 o 
  -3  -2   2      141.51      138.31      2.68 o 
  -2  -2   2     1405.58     1459.62     23.55 o 
  -1  -2   2     2638.52     2618.43     30.24 o 
   0  -2   2      698.64      696.83     12.62 o 
   1  -2   2      892.44      902.20     15.68 o 
   2  -2   2       41.46       47.34      1.72 o 
   3  -2   2      441.70      452.67      5.94 o 
   4  -2   2      117.80      116.98      2.94 o 
   5  -2   2      269.10      277.27      5.11 o 
   6  -2   2      183.90      195.98      4.58 o 
   7  -2   2       38.95       38.17      2.93 o 
   8  -2   2        2.58        2.10      1.60 o 
   9  -2   2       31.98       36.04      2.93 o 
  10  -2   2       21.28       28.19      3.05 o 
 -11  -1   2        2.50        4.25      2.02 o 
 -10  -1   2        2.42        1.68      1.71 o 
  -9  -1   2        4.82        2.84      1.62 o 
  -8  -1   2       55.37       51.92      2.79 o 
  -7  -1   2       20.54       23.16      1.91 o 
  -6  -1   2      114.25      108.78      3.42 o 
  -5  -1   2       89.92       79.76      2.50 o 
  -4  -1   2       62.67       69.88      2.12 o 
  -3  -1   2      816.10      826.76      7.67 o 
  -2  -1   2     4097.93     4118.02     36.21 o 
  -1  -1   2     3658.99     3621.04     33.74 o 
   0  -1   2      738.68      757.34      9.42 o 
   1  -1   2      156.38      161.09      2.03 o 
   2  -1   2      129.05      134.56      2.48 o 
   3  -1   2      376.24      413.48      5.58 o 
   4  -1   2       46.31       46.11      1.95 o 
   5  -1   2       77.70       82.30      2.76 o 
   6  -1   2      167.26      165.98      4.85 o 
   7  -1   2       26.52       25.82      2.16 o 
   8  -1   2       38.73       41.67      2.80 o 
   9  -1   2        0.17       -0.54      1.59 o 
  10  -1   2        2.73        4.60      2.87 o 
 -11   0   2        1.89        4.37      2.45 o 
 -10   0   2        0.00       -0.25      1.51 o 
  -9   0   2        0.45       -0.06      1.40 o 
  -8   0   2      128.94      111.57      3.72 o 
  -7   0   2       16.18       17.56      1.81 o 
  -6   0   2        0.81        2.53      1.07 o 
  -5   0   2      569.00      566.80      7.43 o 
  -4   0   2      110.92      123.65      2.69 o 
  -3   0   2     2955.31     2913.94     23.81 o 
  -2   0   2      422.64      428.58      5.29 o 
  -1   0   2       65.33       59.28      1.02 o 
   0   0   2     1056.99     1127.79      9.93 o 
   1   0   2      519.84      526.01      4.87 o 
   2   0   2     1000.48     1005.37     10.52 o 
   3   0   2      430.12      408.73      5.53 o 
   4   0   2      111.39      111.13      2.94 o 
   5   0   2       29.43       24.97      2.33 o 
   6   0   2        3.55        4.32      1.29 o 
   7   0   2       45.71       43.39      2.58 o 
   8   0   2       13.46       14.43      2.07 o 
   9   0   2       30.27       31.95      2.83 o 
  10   0   2        2.40        4.75      2.09 o 
 -11   1   2        2.59       -2.54      5.00 o 
 -10   1   2        2.42        1.14      3.15 o 
  -9   1   2        5.00        3.22      1.58 o 
  -8   1   2       53.78       47.27      2.65 o 
  -7   1   2       20.16       21.44      1.82 o 
  -6   1   2      110.74      108.44      3.03 o 
  -5   1   2       87.88       80.56      2.43 o 
  -4   1   2       67.70       73.34      1.94 o 
  -3   1   2      795.61      814.85      7.55 o 
  -2   1   2     4088.46     4127.34     33.23 o 
  -1   1   2     3700.23     3694.26     41.75 o 
   0   1   2      724.20      776.55     17.65 o 
   1   1   2      161.02      170.89      2.18 o 
   2   1   2      130.34      135.71      3.07 o 
   3   1   2      371.89      384.29      5.34 o 
   4   1   2       47.84       50.46      2.06 o 
   5   1   2       80.05       81.57      2.74 o 
   6   1   2      168.71      168.28      5.79 o 
   7   1   2       27.18       20.63      2.04 o 
   8   1   2       38.53       39.86      2.77 o 
   9   1   2        0.15       -1.34      1.65 o 
  10   1   2        2.75        0.22      1.84 o 
 -11   2   2        0.81        3.02      2.41 o 
 -10   2   2        0.03        2.42      2.22 o 
  -9   2   2       21.10       18.65      2.84 o 
  -8   2   2       26.78       26.19      2.28 o 
  -7   2   2      108.03      102.71      3.24 o 
  -6   2   2      106.76      110.08      3.05 o 
  -5   2   2      267.34      269.01      4.47 o 
  -4   2   2       46.23       41.66      1.41 o 
  -3   2   2      136.83      129.61      2.02 o 
  -2   2   2     1433.13     1426.62     15.95 o 
  -1   2   2     2614.32     2619.75     30.36 o 
   0   2   2      719.64      742.42      9.79 o 
   1   2   2      881.26      898.79      7.98 o 
   2   2   2       46.54       51.12      1.43 o 
   3   2   2      449.65      445.06      7.15 o 
   4   2   2      122.94      116.41      3.55 o 
   5   2   2      276.51      260.52      5.89 o 
   6   2   2      188.18      190.83      4.50 o 
   7   2   2       39.06       37.47      2.46 o 
   8   2   2        2.58        1.99      1.91 o 
   9   2   2       32.65       33.20      3.48 o 
  10   2   2       21.08       27.22      3.59 o 
 -11   3   2       18.47       19.40      4.92 o 
 -10   3   2        9.07       13.70      3.06 o 
  -9   3   2       10.35       13.71      2.62 o 
  -8   3   2       72.88       66.86      5.39 o 
  -7   3   2       77.05       79.01      2.88 o 
  -6   3   2      107.05      110.80      4.39 o 
  -5   3   2       58.26       61.86      3.39 o 
  -4   3   2     1057.09     1068.35     11.37 o 
  -3   3   2       63.08       66.04      1.69 o 
  -2   3   2      147.01      151.42      2.14 o 
  -1   3   2     1315.18     1368.87     16.97 o 
   0   3   2      134.93      134.00      3.24 o 
   1   3   2      577.83      575.30      5.48 o 
   2   3   2     1854.06     2011.52     22.97 o 
   3   3   2      982.17     1022.60     11.42 o 
   4   3   2      129.35      136.21      3.86 o 
   5   3   2      197.90      206.10      5.74 o 
   6   3   2      168.20      143.29      6.61 o 
   7   3   2       43.72       37.42      2.99 o 
   8   3   2        8.71       12.99      2.37 o 
   9   3   2       12.01       15.82      2.88 o 
 -10   4   2        3.75        5.74      3.72 o 
  -9   4   2       42.82       51.26      5.74 o 
  -8   4   2       12.37        6.01      3.01 o 
  -7   4   2       87.38       86.67      5.96 o 
  -6   4   2      268.77      257.92      7.32 o 
  -5   4   2      223.95      210.50      4.41 o 
  -4   4   2       80.95       72.36      2.91 o 
  -3   4   2      489.00      493.33      6.89 o 
  -2   4   2     1283.35     1338.10     11.73 o 
  -1   4   2      203.93      183.74      4.00 o 
   0   4   2       13.71       11.07      1.89 o 
   1   4   2      259.09      265.07      3.02 o 
   2   4   2      362.80      366.45      6.45 o 
   3   4   2      399.39      410.93      4.94 o 
   4   4   2      331.87      318.73      5.27 o 
   5   4   2      195.80      185.95      5.25 o 
   6   4   2      212.78      215.15      6.46 o 
   7   4   2       27.76       34.00      2.44 o 
   8   4   2        8.08        8.49      1.90 o 
   9   4   2       12.00       15.68      2.38 o 
 -10   5   2        4.47        3.74      2.39 o 
  -9   5   2       21.88       21.44      3.03 o 
  -8   5   2       16.14       18.67      2.68 o 
  -7   5   2      121.80      124.10      4.83 o 
  -6   5   2      154.63      155.17      4.95 o 
  -5   5   2      126.91      122.85      4.12 o 
  -4   5   2       89.41       85.66      3.55 o 
  -3   5   2      466.33      446.14      5.10 o 
  -2   5   2      155.26      169.10      2.47 o 
  -1   5   2       60.64       60.25      2.48 o 
   0   5   2      527.41      547.61      8.52 o 
   1   5   2       51.99       49.14      1.22 o 
   2   5   2      132.20      131.39      2.28 o 
   3   5   2      175.93      175.35      2.98 o 
   4   5   2       53.21       59.79      2.38 o 
   5   5   2        0.31        0.15      1.11 o 
   6   5   2        6.58        8.28      1.59 o 
   7   5   2        8.02        4.68      2.04 o 
   8   5   2        1.16        0.41      1.55 o 
   9   5   2        0.71        2.60      4.15 o 
 -10   6   2       19.39       28.24      5.14 o 
  -9   6   2        1.70        2.65      2.40 o 
  -8   6   2       17.27       19.36      2.84 o 
  -7   6   2      116.19      116.05      4.77 o 
  -6   6   2       19.78       15.86      2.21 o 
  -5   6   2       43.69       41.34      2.71 o 
  -4   6   2      112.76      106.28      3.63 o 
  -3   6   2        3.62        3.98      0.79 o 
  -2   6   2       90.86       94.00      1.87 o 
  -1   6   2       34.62       30.88      1.83 o 
   0   6   2      484.87      478.36     13.74 o 
   1   6   2      309.32      310.33      3.65 o 
   2   6   2       76.12       71.97      1.78 o 
   3   6   2      126.74      122.36      3.03 o 
   4   6   2      147.58      142.44      3.54 o 
   5   6   2       21.68       18.46      1.77 o 
   6   6   2       11.05       12.22      2.13 o 
   7   6   2       14.46       19.65      2.14 o 
   8   6   2        1.33        0.08      3.39 o 
   9   6   2        6.59        6.18      2.54 o 
  -9   7   2       14.37       17.91      2.97 o 
  -8   7   2       57.05       50.48      3.80 o 
  -7   7   2        4.05        5.08      3.66 o 
  -6   7   2      136.20      147.36      5.04 o 
  -5   7   2       87.04       85.21      3.73 o 
  -4   7   2        7.48        5.80      2.60 o 
  -3   7   2       13.16       17.26      1.73 o 
  -2   7   2       93.81       98.12      1.99 o 
  -1   7   2      181.99      181.60      2.67 o 
   0   7   2      242.59      253.03      3.81 o 
   1   7   2      449.30      449.51      4.91 o 
   2   7   2        0.60        1.25      1.06 o 
   3   7   2       43.10       46.15      3.29 o 
   4   7   2      211.38      207.13      5.54 o 
   5   7   2       18.70       17.21      1.75 o 
   6   7   2       10.86       10.32      2.49 o 
   7   7   2        8.16        9.82      2.37 o 
   8   7   2       33.67       51.72      3.97 o 
  -9   8   2        2.39        0.27      2.16 o 
  -8   8   2        5.95        8.80      2.53 o 
  -7   8   2       26.97       26.72      3.44 o 
  -6   8   2       85.34       86.08      4.14 o 
  -5   8   2       15.90       15.27      2.21 o 
  -4   8   2       62.61       59.96      3.20 o 
  -3   8   2      110.70      102.74      3.48 o 
  -2   8   2       38.74       37.35      1.73 o 
  -1   8   2        1.45        0.88      0.59 o 
   0   8   2       21.44       20.40      1.17 o 
   1   8   2      350.26      335.16      4.01 o 
   2   8   2       34.90       38.01      3.34 o 
   3   8   2        2.81        1.93      1.30 o 
   4   8   2       67.62       63.00      3.18 o 
   5   8   2        9.48        9.98      1.97 o 
   6   8   2        0.04        0.85      2.16 o 
   7   8   2       23.22       25.41      3.00 o 
   8   8   2       11.81       13.27      4.15 o 
  -8   9   2       20.53       22.42      3.07 o 
  -7   9   2        3.34        5.77      2.22 o 
  -6   9   2       11.00       12.24      2.31 o 
  -5   9   2       63.31       66.29      3.59 o 
  -4   9   2       79.16       81.98      3.57 o 
  -3   9   2       17.90       19.71      1.97 o 
  -2   9   2       90.65       91.81      3.52 o 
  -1   9   2       64.56       69.95      5.14 o 
   0   9   2        2.28        1.48      2.35 o 
   1   9   2       19.85       25.19      3.72 o 
   2   9   2       30.45       32.72      2.05 o 
   3   9   2        7.45        7.91      1.62 o 
   4   9   2       37.58       38.97      2.66 o 
   5   9   2       29.57       32.37      2.74 o 
   6   9   2       10.34        9.50      2.23 o 
   7   9   2       18.93       20.65      2.86 o 
  -7  10   2       13.92       10.04      2.50 o 
  -6  10   2        3.83        2.35      3.03 o 
  -5  10   2       44.47       49.44      3.24 o 
  -4  10   2       56.24       55.35      4.65 o 
  -3  10   2      102.34      106.15      3.71 o 
  -2  10   2       33.78       28.69      4.04 o 
  -1  10   2       32.22       30.77      4.10 o 
   0  10   2      232.14      237.34      9.45 o 
   1  10   2       30.63       25.30      4.04 o 
   2  10   2       47.39       54.43      5.25 o 
   3  10   2       46.84       47.49      2.55 o 
   4  10   2       23.97       27.69      4.75 o 
   5  10   2       22.29       26.72      2.56 o 
   6  10   2        1.13        0.94      1.90 o 
  -6  11   2        7.35        8.65      2.92 o 
  -5  11   2       26.78       31.06      2.75 o 
  -4  11   2       29.13       31.19      2.53 o 
  -3  11   2       28.83       29.51      4.21 o 
  -2  11   2       26.31       20.93      3.88 o 
  -1  11   2       52.22       51.59      5.08 o 
   0  11   2       13.13        8.80      3.17 o 
   1  11   2        9.36        8.69      3.39 o 
   2  11   2       14.86       14.43      3.77 o 
   3  11   2        1.31        4.48      3.17 o 
   4  11   2        0.24        4.26      3.28 o 
   5  11   2        0.93        3.61      3.44 o 
  -5  12   2        1.40        1.56      2.10 o 
  -4  12   2        8.30       11.53      3.55 o 
  -3  12   2        3.21        7.60      3.28 o 
  -2  12   2       20.08       25.36      4.15 o 
  -1  12   2        0.39       -1.80      2.57 o 
   0  12   2       23.51       29.78      4.43 o 
   1  12   2        5.38        6.34      3.33 o 
   2  12   2        7.73       13.66      3.83 o 
   3  12   2        3.69        2.02      3.22 o 
   4  12   2       12.60       12.08      4.10 o 
  -2  13   2       25.89       23.50      4.26 o 
  -1  13   2        6.42       13.88      3.66 o 
   0  13   2        1.96        4.48      3.17 o 
   1  13   2       44.76       56.56      5.79 o 
  -2 -13   3        6.44        5.33      2.15 o 
  -1 -13   3        2.09        2.08      2.03 o 
   0 -13   3        9.44        6.80      2.20 o 
  -5 -12   3        1.24        0.87      3.11 o 
  -4 -12   3        2.64        4.15      3.28 o 
  -3 -12   3       10.46        9.56      3.66 o 
  -2 -12   3       26.46       21.59      4.21 o 
  -1 -12   3        1.06        3.66      2.40 o 
   0 -12   3        9.43        7.00      2.92 o 
   1 -12   3       80.91       72.08      7.62 o 
   2 -12   3       42.82       39.06      3.28 o 
   3 -12   3       46.01       56.17      9.92 o 
  -6 -11   3       16.35       12.19      3.99 o 
  -5 -11   3        1.07       -0.55      2.79 o 
  -4 -11   3        2.83        0.93      2.68 o 
  -3 -11   3       86.33       76.51      6.12 o 
  -2 -11   3       29.05       33.34      4.48 o 
  -1 -11   3       14.17       14.28      2.87 o 
   0 -11   3       36.01       40.10      2.92 o 
   1 -11   3       23.12       22.38      2.50 o 
   2 -11   3        7.84        6.86      2.01 o 
   3 -11   3       25.07       33.76      3.03 o 
   4 -11   3       14.02       16.07      5.11 o 
  -7 -10   3        4.87        4.48      3.39 o 
  -6 -10   3        7.10        8.63      3.44 o 
  -5 -10   3        6.02        5.14      3.06 o 
  -4 -10   3        8.14        6.53      2.16 o 
  -3 -10   3       72.70       70.85      4.14 o 
  -2 -10   3        8.89        7.25      2.17 o 
  -1 -10   3       44.86       43.98      6.09 o 
   0 -10   3        7.56        5.25      1.98 o 
   1 -10   3        1.25        2.34      1.31 o 
   2 -10   3        9.31        7.20      1.61 o 
   3 -10   3        3.31        4.84      1.95 o 
   4 -10   3        5.62        2.75      1.67 o 
   5 -10   3       13.71       15.03      2.70 o 
   6 -10   3        7.73       14.38      2.43 o 
  -8  -9   3        1.54       -1.86      2.90 o 
  -7  -9   3        3.41        3.85      2.28 o 
  -6  -9   3       10.60       11.72      2.62 o 
  -5  -9   3       62.85       64.57      3.99 o 
  -4  -9   3      119.98      124.08     16.80 o 
  -3  -9   3      338.55      333.30     11.31 o 
  -2  -9   3       39.58       36.30      4.07 o 
  -1  -9   3      129.84      120.40      6.59 o 
   0  -9   3      400.90      390.47     12.51 o 
   1  -9   3       71.57       73.18      2.75 o 
   2  -9   3      102.16       94.56      3.21 o 
   3  -9   3       43.77       42.57      2.48 o 
   4  -9   3       28.18       26.73      2.31 o 
   5  -9   3       25.01       22.81      2.41 o 
   6  -9   3       13.31       11.25      2.61 o 
  -9  -8   3        4.03        2.58      5.14 o 
  -8  -8   3        6.94       11.75      6.72 o 
  -7  -8   3        0.63        2.71      2.71 o 
  -6  -8   3       44.00       48.73      3.68 o 
  -5  -8   3       10.67       11.91      3.72 o 
  -4  -8   3       83.92       76.48      8.28 o 
  -3  -8   3        3.71        5.17      1.78 o 
  -2  -8   3       11.04       10.79      1.97 o 
  -1  -8   3      374.38      353.55     11.01 o 
   0  -8   3       37.03       35.62      2.76 o 
   1  -8   3      157.15      158.00      3.59 o 
   2  -8   3      115.42      118.48      3.41 o 
   3  -8   3       78.21       82.45      5.96 o 
   4  -8   3       13.98       14.48      2.20 o 
   5  -8   3       71.47       65.62      3.78 o 
   6  -8   3        7.24       11.47      2.47 o 
   7  -8   3        4.65        6.55      2.48 o 
  -9  -7   3        1.23        0.70      2.16 o 
  -8  -7   3       15.09       15.40      7.00 o 
  -7  -7   3       66.04       75.29      4.30 o 
  -6  -7   3        0.46        1.14      2.81 o 
  -5  -7   3        1.96        4.59      1.99 o 
  -4  -7   3      253.02      252.76      6.40 o 
  -3  -7   3      262.55      248.76      9.02 o 
  -2  -7   3      182.49      186.13      5.11 o 
  -1  -7   3       86.79       85.09      4.15 o 
   0  -7   3       32.16       31.96      2.43 o 
   1  -7   3       90.51       83.84      2.38 o 
   2  -7   3        1.11       -0.54      1.03 o 
   3  -7   3       46.49       45.97      2.96 o 
   4  -7   3      196.84      199.33      5.54 o 
   5  -7   3       14.94       16.09      2.35 o 
   6  -7   3       12.11       15.10      5.44 o 
   7  -7   3       14.37       18.19      3.69 o 
   8  -7   3        2.46        1.58      2.57 o 
 -10  -6   3       11.20       12.82      3.00 o 
  -9  -6   3        3.27        5.34      3.69 o 
  -8  -6   3       13.79       14.79      2.55 o 
  -7  -6   3      103.31      102.30      6.45 o 
  -6  -6   3       79.35       82.95      4.70 o 
  -5  -6   3      145.67      147.50      4.95 o 
  -4  -6   3      172.05      171.45      3.86 o 
  -3  -6   3      107.26      114.07      3.54 o 
  -2  -6   3      106.99      112.91      2.70 o 
  -1  -6   3       45.16       47.62      2.59 o 
   0  -6   3      245.73      241.22      5.55 o 
   1  -6   3       18.93       19.75      1.13 o 
   2  -6   3       11.30       12.28      1.23 o 
   3  -6   3       89.38       91.79      3.34 o 
   4  -6   3       76.25       67.23      3.58 o 
   5  -6   3        8.79       11.32      2.32 o 
   6  -6   3       22.09       20.28      2.61 o 
   7  -6   3       16.80       16.74      2.75 o 
   8  -6   3       20.53       24.77      3.32 o 
 -10  -5   3       28.54       31.69      3.55 o 
  -9  -5   3       75.85       64.77      4.34 o 
  -8  -5   3       42.66       37.26      3.25 o 
  -7  -5   3      123.05      122.69      3.91 o 
  -6  -5   3      292.72      295.68      5.72 o 
  -5  -5   3      179.33      170.92      4.35 o 
  -4  -5   3       12.14        8.83      1.24 o 
  -3  -5   3       81.32       79.46      2.35 o 
  -2  -5   3       25.93       19.11      1.77 o 
  -1  -5   3       84.28       76.95      4.37 o 
   0  -5   3      617.68      577.69      9.26 o 
   1  -5   3      719.86      695.91     10.75 o 
   2  -5   3      189.50      189.00      2.95 o 
   3  -5   3      123.56      130.56      4.07 o 
   4  -5   3       20.48       21.08      4.21 o 
   5  -5   3        4.03        3.69      1.67 o 
   6  -5   3       50.20       49.21      4.10 o 
   7  -5   3        4.52        9.40      3.25 o 
   8  -5   3       33.61       39.49      3.70 o 
 -10  -4   3        2.18        2.86      2.25 o 
  -9  -4   3       31.93       29.68      2.83 o 
  -8  -4   3       53.06       53.14      2.92 o 
  -7  -4   3        6.16        5.52      1.60 o 
  -6  -4   3      403.88      404.37      7.98 o 
  -5  -4   3       40.52       36.15      6.24 o 
  -4  -4   3      301.11      294.32      4.78 o 
  -3  -4   3      169.51      169.03      5.32 o 
  -2  -4   3        2.05        1.53      1.06 o 
  -1  -4   3      105.47      112.13      3.28 o 
   0  -4   3       86.60       84.10      2.86 o 
   1  -4   3      176.22      204.31      9.92 o 
   2  -4   3      245.99      243.11      3.30 o 
   3  -4   3       66.57       66.14      2.19 o 
   4  -4   3       79.18       78.52      2.84 o 
   5  -4   3       50.66       52.49      2.49 o 
   6  -4   3       17.66       16.74      2.39 o 
   7  -4   3        8.95        7.72      2.22 o 
   8  -4   3        8.10        7.79      2.44 o 
   9  -4   3        2.11        2.44      4.29 o 
 -11  -3   3        6.92        6.29      2.15 o 
 -10  -3   3        5.88        5.70      1.95 o 
  -9  -3   3       25.19       24.70      3.22 o 
  -8  -3   3        2.38        3.26      1.70 o 
  -7  -3   3        3.61        2.07      1.30 o 
  -6  -3   3      635.29      631.67     10.49 o 
  -5  -3   3       15.46       15.93      1.45 o 
  -4  -3   3      331.90      332.10      5.01 o 
  -3  -3   3      639.24      648.79     11.15 o 
  -2  -3   3     1478.61     1518.14     27.90 o 
  -1  -3   3     1477.71     1524.44     18.88 o 
   0  -3   3      903.26      877.94     11.85 o 
   1  -3   3      480.27      478.51     11.04 o 
   2  -3   3       72.84       66.43      4.03 o 
   3  -3   3      441.18      461.26      6.21 o 
   4  -3   3       16.27       16.29      1.43 o 
   5  -3   3      182.61      168.94      4.07 o 
   6  -3   3        9.00       11.46      1.68 o 
   7  -3   3       15.48       16.47      2.08 o 
   8  -3   3       12.80       11.99      2.52 o 
   9  -3   3       12.14        9.89      4.48 o 
 -11  -2   3        4.68        3.58      1.95 o 
 -10  -2   3        3.01        3.11      1.86 o 
  -9  -2   3       25.58       27.18      2.46 o 
  -8  -2   3        9.10       10.40      1.74 o 
  -7  -2   3       14.94       18.66      1.81 o 
  -6  -2   3       76.09       81.93      2.79 o 
  -5  -2   3      322.26      336.40      5.29 o 
  -4  -2   3      249.16      254.93      3.48 o 
  -3  -2   3      197.38      188.15      4.57 o 
  -2  -2   3      166.79      174.69      5.13 o 
  -1  -2   3     2187.73     2217.35     26.08 o 
   0  -2   3     1185.09     1235.64     23.94 o 
   1  -2   3      570.02      585.52      6.67 o 
   2  -2   3      380.63      384.79      4.33 o 
   3  -2   3      240.91      252.12      4.17 o 
   4  -2   3      133.46      126.98      3.16 o 
   5  -2   3      200.90      214.79      4.54 o 
   6  -2   3        3.95        5.18      1.42 o 
   7  -2   3       19.32       26.33      2.54 o 
   8  -2   3       14.78       16.99      2.27 o 
   9  -2   3        2.50       -0.28      2.90 o 
 -11  -1   3        1.27       -0.89      2.14 o 
 -10  -1   3       28.73       26.54      2.85 o 
  -9  -1   3       42.58       44.07      2.97 o 
  -8  -1   3       31.46       34.72      2.84 o 
  -7  -1   3       36.15       34.57      3.99 o 
  -6  -1   3       67.07       63.78      2.44 o 
  -5  -1   3      134.10      123.21      2.99 o 
  -4  -1   3      402.88      386.07      4.53 o 
  -3  -1   3     1457.41     1421.87     12.25 o 
  -2  -1   3      963.01      984.77      7.94 o 
  -1  -1   3     4977.00     5189.83     47.80 o 
   0  -1   3      591.83      604.98      7.98 o 
   1  -1   3      141.05      142.82      1.74 o 
   2  -1   3      240.86      239.54      3.11 o 
   3  -1   3      350.62      341.64      5.01 o 
   4  -1   3      192.03      191.52      6.18 o 
   5  -1   3       30.18       26.79      1.87 o 
   6  -1   3       22.62       23.95      1.99 o 
   7  -1   3       33.86       37.18      2.59 o 
   8  -1   3       11.32       11.13      1.98 o 
   9  -1   3       24.61       30.93      2.90 o 
 -11   0   3        9.67       12.98      2.95 o 
 -10   0   3        0.54       -0.85      1.76 o 
  -9   0   3       15.93       15.79      2.00 o 
  -8   0   3       16.03       19.26      1.92 o 
  -7   0   3        0.54        2.68      1.19 o 
  -6   0   3        2.37        3.53      1.07 o 
  -5   0   3      249.03      242.65      3.61 o 
  -4   0   3      224.03      218.59      3.97 o 
  -3   0   3        1.13        2.56      0.61 o 
  -2   0   3      899.01      877.44      7.65 o 
  -1   0   3      642.22      679.55      6.07 o 
   0   0   3      111.85      103.51      1.81 o 
   1   0   3      709.15      710.74      7.32 o 
   2   0   3        0.67       -0.50      0.66 o 
   3   0   3        0.46        1.87      0.86 o 
   4   0   3       77.27       76.48      2.70 o 
   5   0   3      234.12      227.11      6.09 o 
   6   0   3      114.73      114.74      3.60 o 
   7   0   3        0.79        1.99      1.44 o 
   8   0   3        7.93        6.27      1.91 o 
   9   0   3       16.63       16.85      2.50 o 
 -11   1   3        1.20        0.51      2.27 o 
 -10   1   3       28.46       25.36      3.27 o 
  -9   1   3       44.07       40.53      4.25 o 
  -8   1   3       33.17       32.98      2.30 o 
  -7   1   3       38.02       39.85      2.17 o 
  -6   1   3       70.56       65.60      3.00 o 
  -5   1   3      132.77      129.02      2.51 o 
  -4   1   3      401.46      377.34      5.32 o 
  -3   1   3     1486.80     1476.22     12.60 o 
  -2   1   3      975.63      991.30      8.73 o 
  -1   1   3     5039.89     5370.43     99.71 o 
   0   1   3      602.98      619.23      6.61 o 
   1   1   3      139.04      138.66      2.04 o 
   2   1   3      243.46      234.72      4.40 o 
   3   1   3      347.23      328.84      5.95 o 
   4   1   3      192.48      178.26      3.74 o 
   5   1   3       29.10       28.25      1.90 o 
   6   1   3       23.61       24.87      2.06 o 
   7   1   3       33.44       36.58      2.53 o 
   8   1   3       11.46       13.79      2.13 o 
   9   1   3       25.01       35.47      5.29 o 
 -11   2   3        4.66        3.64      4.51 o 
 -10   2   3        3.04       -0.25      3.03 o 
  -9   2   3       25.40       32.74      3.26 o 
  -8   2   3        8.93        8.74      1.53 o 
  -7   2   3       14.52       18.31      1.91 o 
  -6   2   3       77.39       77.48      2.51 o 
  -5   2   3      319.51      332.19      4.31 o 
  -4   2   3      252.49      260.42      3.28 o 
  -3   2   3      193.02      180.37      2.78 o 
  -2   2   3      171.00      178.24      3.82 o 
  -1   2   3     2167.37     2239.59     48.53 o 
   0   2   3     1185.08     1230.96     15.48 o 
   1   2   3      567.92      597.53      5.68 o 
   2   2   3      374.92      381.17      4.35 o 
   3   2   3      238.32      241.32      4.91 o 
   4   2   3      131.51      117.83      4.26 o 
   5   2   3      195.89      189.57      5.10 o 
   6   2   3        4.00        5.84      2.49 o 
   7   2   3       18.38       17.29      4.34 o 
   8   2   3       14.90       15.90      2.66 o 
   9   2   3        2.35        2.45      2.26 o 
 -11   3   3        6.72        9.02      4.10 o 
 -10   3   3        6.22        6.23      2.44 o 
  -9   3   3       24.98       27.15      3.55 o 
  -8   3   3        2.53        4.40      1.86 o 
  -7   3   3        3.84        5.24      1.69 o 
  -6   3   3      638.73      616.93     11.56 o 
  -5   3   3       18.01       19.60      1.10 o 
  -4   3   3      318.92      318.68      4.86 o 
  -3   3   3      637.54      681.10      6.69 o 
  -2   3   3     1446.19     1533.96     19.30 o 
  -1   3   3     1446.85     1465.89     18.42 o 
   0   3   3      895.79      896.37     12.23 o 
   1   3   3      499.05      515.24      8.14 o 
   2   3   3       74.91       70.96      2.87 o 
   3   3   3      437.13      440.54      5.21 o 
   4   3   3       14.33       16.94      2.44 o 
   5   3   3      185.50      174.24      4.92 o 
   6   3   3        9.05       11.72      2.73 o 
   7   3   3       15.59       16.44      3.83 o 
   8   3   3       13.14       14.10      2.67 o 
   9   3   3       12.19       10.65      2.71 o 
 -10   4   3        2.22        2.95      3.33 o 
  -9   4   3       31.68       28.09      4.70 o 
  -8   4   3       53.42       50.88      5.30 o 
  -7   4   3        5.93        8.09      2.95 o 
  -6   4   3      406.97      395.39     11.80 o 
  -5   4   3       40.64       44.00      2.60 o 
  -4   4   3      304.17      315.85      4.14 o 
  -3   4   3      172.98      178.38      2.57 o 
  -2   4   3        2.69        0.92      1.10 o 
  -1   4   3      108.86      119.62      3.43 o 
   0   4   3       85.71       77.98      4.65 o 
   1   4   3      181.13      207.68      4.76 o 
   2   4   3      250.85      236.12      3.07 o 
   3   4   3       70.48       73.44      2.02 o 
   4   4   3       81.10       81.64      2.70 o 
   5   4   3       52.33       50.05      2.45 o 
   6   4   3       18.64       15.36      1.86 o 
   7   4   3        9.49        5.44      1.65 o 
   8   4   3        8.31        6.44      1.92 o 
   9   4   3        2.14        2.17      2.04 o 
 -10   5   3       28.47       23.55      3.30 o 
  -9   5   3       74.98       76.40      6.78 o 
  -8   5   3       44.41       53.14      4.15 o 
  -7   5   3      123.36      125.24      4.75 o 
  -6   5   3      285.62      261.63      6.34 o 
  -5   5   3      177.93      180.00      4.76 o 
  -4   5   3       12.40       10.78      0.98 o 
  -3   5   3       81.31       79.60      1.67 o 
  -2   5   3       27.42       24.06      1.88 o 
  -1   5   3       87.65       81.84      3.05 o 
   0   5   3      609.86      590.78     12.76 o 
   1   5   3      714.53      699.81     10.86 o 
   2   5   3      185.49      177.58      3.32 o 
   3   5   3      123.26      123.50      2.41 o 
   4   5   3       22.47       23.37      2.52 o 
   5   5   3        4.00        3.40      1.29 o 
   6   5   3       50.30       50.02      3.87 o 
   7   5   3        4.51        9.67      1.89 o 
   8   5   3       33.30       42.42      2.98 o 
 -10   6   3       11.29        7.31      2.58 o 
  -9   6   3        3.23        2.65      2.14 o 
  -8   6   3       13.80       19.97      2.75 o 
  -7   6   3      103.64       93.40      4.95 o 
  -6   6   3       78.14       81.41      3.73 o 
  -5   6   3      144.81      149.50      4.46 o 
  -4   6   3      171.14      171.98      3.30 o 
  -3   6   3      105.54      101.47      2.40 o 
  -2   6   3      110.09      122.40      3.81 o 
  -1   6   3       47.62       45.47      3.33 o 
   0   6   3      241.39      239.34      5.42 o 
   1   6   3       17.06       14.94      2.49 o 
   2   6   3       11.32       12.76      2.16 o 
   3   6   3       86.95       86.67      2.05 o 
   4   6   3       73.42       68.49      5.69 o 
   5   6   3        8.63       10.48      1.57 o 
   6   6   3       22.51       23.37      2.13 o 
   7   6   3       16.63       17.90      2.20 o 
   8   6   3       20.24       23.99      3.13 o 
  -9   7   3        1.24        2.92      2.26 o 
  -8   7   3       14.23       15.89      2.64 o 
  -7   7   3       66.46       70.89      3.86 o 
  -6   7   3        0.36        2.36      1.65 o 
  -5   7   3        2.69        3.32      1.52 o 
  -4   7   3      259.25      257.43      4.54 o 
  -3   7   3      271.74      280.91      6.29 o 
  -2   7   3      187.38      192.35      5.00 o 
  -1   7   3       89.85       87.14      3.40 o 
   0   7   3       35.94       32.67      2.33 o 
   1   7   3       96.16       89.35      8.55 o 
   2   7   3        1.54        1.71      1.36 o 
   3   7   3       44.66       47.08      1.91 o 
   4   7   3      197.26      192.46      4.11 o 
   5   7   3       13.87       13.94      1.69 o 
   6   7   3       12.13       11.33      1.78 o 
   7   7   3       13.90       11.26      2.41 o 
   8   7   3        2.42        4.20      2.22 o 
  -9   8   3        4.01        2.39      2.23 o 
  -8   8   3        6.76        8.65      3.99 o 
  -7   8   3        0.71       -0.59      2.10 o 
  -6   8   3       43.25       40.72      3.01 o 
  -5   8   3       10.19        8.87      1.81 o 
  -4   8   3       82.14       74.83      2.97 o 
  -3   8   3        3.22        2.27      1.40 o 
  -2   8   3       10.93       12.94      2.68 o 
  -1   8   3      373.47      366.58      7.40 o 
   0   8   3       38.52       40.72      2.63 o 
   1   8   3      156.97      159.14      4.77 o 
   2   8   3      116.96      120.20      4.33 o 
   3   8   3       79.15       80.25      3.78 o 
   4   8   3       14.69       11.20      1.96 o 
   5   8   3       71.67       70.79      6.31 o 
   6   8   3        7.36        7.45      2.01 o 
   7   8   3        4.54        9.82      2.37 o 
  -8   9   3        1.40        6.26      2.35 o 
  -7   9   3        2.97        0.27      2.05 o 
  -6   9   3       10.66       11.80      2.20 o 
  -5   9   3       61.04       64.88      3.25 o 
  -4   9   3      119.46      119.03      7.00 o 
  -3   9   3      334.55      328.11     11.42 o 
  -2   9   3       37.20       32.13      4.15 o 
  -1   9   3      124.99      124.87      7.05 o 
   0   9   3      401.32      364.35     11.97 o 
   1   9   3       69.40       66.56      5.63 o 
   2   9   3      101.92       96.95      6.61 o 
   3   9   3       45.27       39.24      4.92 o 
   4   9   3       26.53       17.82      4.21 o 
   5   9   3       26.22       29.21      2.35 o 
   6   9   3       13.43       17.55      2.98 o 
  -7  10   3        5.00        3.53      2.13 o 
  -6  10   3        7.37        8.13      2.02 o 
  -5  10   3        6.14        3.55      1.55 o 
  -4  10   3        8.64        8.36      3.28 o 
  -3  10   3       73.98       71.43      5.96 o 
  -2  10   3        9.29       12.30      3.44 o 
  -1  10   3       43.70       43.77      4.86 o 
   0  10   3        8.32        7.05      3.01 o 
   1  10   3        1.38        3.83      2.79 o 
   2  10   3        9.99       13.06      3.66 o 
   3  10   3        3.17        2.13      2.95 o 
   4  10   3        6.11       12.41      3.77 o 
   5  10   3       13.30       16.89      4.43 o 
   6  10   3        7.93       17.11      4.86 o 
  -6  11   3       16.85       18.18      2.20 o 
  -5  11   3        0.99       -2.46      2.46 o 
  -4  11   3        2.26        0.16      2.73 o 
  -3  11   3       86.24       89.02      6.72 o 
  -2  11   3       31.07       38.75      5.03 o 
  -1  11   3       14.52       16.23      3.83 o 
   0  11   3       36.42       32.13      4.70 o 
   1  11   3       24.48       21.37      4.26 o 
   2  11   3        7.86        7.76      3.72 o 
   3  11   3       23.80       30.00      4.97 o 
   4  11   3       14.15        8.91      3.83 o 
  -5  12   3        1.16        2.40      3.33 o 
  -4  12   3        2.84        1.86      3.06 o 
  -3  12   3       10.08        9.40      3.66 o 
  -2  12   3       26.55       27.49      4.75 o 
  -1  12   3        0.86        0.27      2.90 o 
   0  12   3        9.48       13.66      3.99 o 
   1  12   3       80.24       88.42      7.10 o 
   2  12   3       42.52       43.28      5.52 o 
   3  12   3       45.22       50.39      6.07 o 
  -2  13   3        5.83        9.56      3.66 o 
  -1  13   3        1.91        0.38      3.22 o 
   0  13   3        8.69       -0.98      3.06 o 
  -4 -12   4        0.73       -0.22      3.22 o 
  -3 -12   4       44.48       40.17      5.30 o 
  -2 -12   4       15.39       20.11      4.43 o 
  -1 -12   4        8.73       13.28      2.60 o 
   0 -12   4        3.97        5.50      1.95 o 
   1 -12   4        5.27        1.39      1.85 o 
   2 -12   4       13.83       20.93      3.20 o 
  -6 -11   4        5.74       10.88      3.99 o 
  -5 -11   4       27.67       31.26      4.92 o 
  -4 -11   4       43.90       43.34      5.25 o 
  -3 -11   4       61.15       60.98      4.62 o 
  -2 -11   4      103.63      106.88      5.21 o 
  -1 -11   4       16.98       20.52      3.03 o 
   0 -11   4       15.67       11.80      1.85 o 
   1 -11   4       24.18       20.77      2.13 o 
   2 -11   4       44.90       52.64      2.98 o 
   3 -11   4       47.15       60.00      3.25 o 
   4 -11   4        5.78        5.67      2.06 o 
  -7 -10   4       17.48       19.86      3.36 o 
  -6 -10   4        0.43        0.33      2.23 o 
  -5 -10   4       20.01       18.19      2.94 o 
  -4 -10   4       26.07       22.92      3.01 o 
  -3 -10   4       46.41       43.83      3.57 o 
  -2 -10   4       20.64       20.67      2.82 o 
  -1 -10   4       76.80       63.41      5.11 o 
   0 -10   4       37.36       31.89      2.70 o 
   1 -10   4        2.54        1.67      1.31 o 
   2 -10   4        6.48        3.28      1.98 o 
   3 -10   4        6.38        6.33      1.75 o 
   4 -10   4       27.04       27.59      2.50 o 
   5 -10   4        0.90        1.67      4.09 o 
  -8  -9   4       25.90       31.28      3.76 o 
  -7  -9   4       39.56       45.18      3.90 o 
  -6  -9   4       12.64       15.52      2.86 o 
  -5  -9   4       26.18       27.73      3.07 o 
  -4  -9   4       59.85       61.41      4.62 o 
  -3  -9   4      121.47      112.63      4.82 o 
  -2  -9   4       47.04       49.85      3.43 o 
  -1  -9   4       24.95       23.72      4.48 o 
   0  -9   4       69.59       74.03      4.09 o 
   1  -9   4       57.27       63.95      3.67 o 
   2  -9   4       61.50       60.79      3.37 o 
   3  -9   4       67.09       65.92      2.99 o 
   4  -9   4        0.94        1.16      1.52 o 
   5  -9   4       13.93       14.00      2.22 o 
   6  -9   4        2.45        5.73      2.05 o 
  -9  -8   4        0.89        2.71      2.43 o 
  -8  -8   4        1.88        6.89      2.43 o 
  -7  -8   4        1.15        1.28      2.05 o 
  -6  -8   4       27.82       35.14      5.14 o 
  -5  -8   4       82.18       79.62      6.69 o 
  -4  -8   4        6.76        8.49      2.13 o 
  -3  -8   4       11.65       15.28      2.30 o 
  -2  -8   4       17.02       14.13      2.20 o 
  -1  -8   4       88.99       72.25      5.14 o 
   0  -8   4      195.39      184.60      5.65 o 
   1  -8   4       12.50       10.82      1.32 o 
   2  -8   4       37.34       39.76      2.10 o 
   3  -8   4       48.27       53.91      2.66 o 
   4  -8   4        5.57        5.98      1.63 o 
   5  -8   4        8.23       11.13      1.97 o 
   6  -8   4        1.09        1.62      1.86 o 
   7  -8   4        0.23        1.63      1.91 o 
  -9  -7   4       17.52       14.81      2.92 o 
  -8  -7   4        7.91        6.97      2.34 o 
  -7  -7   4       17.38       22.63      2.96 o 
  -6  -7   4       65.31       66.14      3.89 o 
  -5  -7   4       79.49       79.28      4.01 o 
  -4  -7   4      703.91      705.36     17.71 o 
  -3  -7   4      348.04      344.66      9.67 o 
  -2  -7   4      362.91      351.66      7.55 o 
  -1  -7   4      252.48      237.39      6.05 o 
   0  -7   4      309.86      295.54      6.87 o 
   1  -7   4      134.80      130.49      2.79 o 
   2  -7   4      352.02      344.35      6.86 o 
   3  -7   4       20.96       26.83      1.90 o 
   4  -7   4       49.34       54.10      2.70 o 
   5  -7   4       54.06       53.90      2.96 o 
   6  -7   4        9.71       12.54      3.36 o 
   7  -7   4       15.43       19.53      3.58 o 
 -10  -6   4        1.08        1.92      2.28 o 
  -9  -6   4        4.89        9.05      2.51 o 
  -8  -6   4       80.89       71.15      4.28 o 
  -7  -6   4        1.86        0.44      1.94 o 
  -6  -6   4        3.47        4.88      1.90 o 
  -5  -6   4       51.30       48.19      6.97 o 
  -4  -6   4        2.57        2.23      1.78 o 
  -3  -6   4       18.13       18.99      2.10 o 
  -2  -6   4       48.40       42.99      2.66 o 
  -1  -6   4       88.15       86.27      3.51 o 
   0  -6   4      104.60       96.90      3.74 o 
   1  -6   4      149.08      140.34      7.98 o 
   2  -6   4       85.48       93.53      2.57 o 
   3  -6   4        2.27        3.74      1.41 o 
   4  -6   4       79.40       65.71      3.00 o 
   5  -6   4        4.67        3.75      1.80 o 
   6  -6   4        4.52        6.50      2.19 o 
   7  -6   4       19.83       22.33      3.03 o 
   8  -6   4       12.42       12.29      3.88 o 
 -10  -5   4        0.94        1.52      2.11 o 
  -9  -5   4       19.56       17.16      2.82 o 
  -8  -5   4       50.47       43.83      3.40 o 
  -7  -5   4       39.01       35.12      2.95 o 
  -6  -5   4       14.05       16.08      2.24 o 
  -5  -5   4       82.23       82.40      3.70 o 
  -4  -5   4       98.52       99.47      2.83 o 
  -3  -5   4      243.87      257.82      6.18 o 
  -2  -5   4      240.92      240.43      7.13 o 
  -1  -5   4      642.77      634.09     13.88 o 
   0  -5   4      656.61      637.20     10.25 o 
   1  -5   4       38.31       39.32      3.44 o 
   2  -5   4      236.70      244.17      6.25 o 
   3  -5   4       23.72       21.19      1.57 o 
   4  -5   4       55.74       53.99      2.51 o 
   5  -5   4        4.05        2.28      2.87 o 
   6  -5   4        8.49        8.44      6.26 o 
   7  -5   4        6.52        9.53      3.74 o 
   8  -5   4        5.93        8.55      3.06 o 
 -10  -4   4       31.15       33.04      3.51 o 
  -9  -4   4        3.06        6.64      2.26 o 
  -8  -4   4       50.94       53.80      3.63 o 
  -7  -4   4      101.42      100.54      3.47 o 
  -6  -4   4       61.09       57.46      2.55 o 
  -5  -4   4        5.75        5.38      1.18 o 
  -4  -4   4      100.09      104.07      2.21 o 
  -3  -4   4      164.08      188.12      4.60 o 
  -2  -4   4      484.54      508.70      9.56 o 
  -1  -4   4      322.74      316.76      6.03 o 
   0  -4   4       29.93       31.21      2.06 o 
   1  -4   4       84.88       87.73      3.22 o 
   2  -4   4      290.31      296.29      3.81 o 
   3  -4   4       26.41       26.64      1.48 o 
   4  -4   4       10.32        8.96      1.67 o 
   5  -4   4        2.68        1.42      1.53 o 
   6  -4   4       75.31       67.92      3.83 o 
   7  -4   4        0.12        1.03      1.81 o 
   8  -4   4        1.95       -1.79      1.79 o 
 -11  -3   4        8.83        8.74      2.70 o 
 -10  -3   4        9.48       11.33      2.62 o 
  -9  -3   4        2.82        4.49      1.67 o 
  -8  -3   4       82.72       90.80      3.55 o 
  -7  -3   4       12.07       13.01      1.67 o 
  -6  -3   4       17.30       18.42      1.65 o 
  -5  -3   4      148.01      142.06      4.35 o 
  -4  -3   4      510.85      512.37      5.98 o 
  -3  -3   4      303.90      294.14      3.40 o 
  -2  -3   4     1860.22     1946.08     23.90 o 
  -1  -3   4      214.39      195.60      4.26 o 
   0  -3   4      406.36      403.40      6.78 o 
   1  -3   4       77.38       75.60      2.77 o 
   2  -3   4        6.67        6.01      0.75 o 
   3  -3   4      191.09      184.25      4.97 o 
   4  -3   4      110.06      106.26      3.08 o 
   5  -3   4       44.14       46.87      3.09 o 
   6  -3   4       16.92       14.56      2.30 o 
   7  -3   4       10.36        8.60      3.20 o 
   8  -3   4        1.44        1.66      2.12 o 
   9  -3   4        1.21        0.44      4.10 o 
 -11  -2   4        0.38       -2.14      2.14 o 
 -10  -2   4        2.09        2.16      1.74 o 
  -9  -2   4        4.67        2.68      1.62 o 
  -8  -2   4        3.54        5.70      1.55 o 
  -7  -2   4        8.84       12.62      1.65 o 
  -6  -2   4      289.11      289.21      5.18 o 
  -5  -2   4       96.61      103.72      2.35 o 
  -4  -2   4      428.92      438.26      6.35 o 
  -3  -2   4      417.18      439.04      4.01 o 
  -2  -2   4      508.09      545.52      8.12 o 
  -1  -2   4      184.21      219.54      7.10 o 
   0  -2   4      401.71      430.65      6.70 o 
   1  -2   4      172.82      191.49      2.46 o 
   2  -2   4      478.85      504.02      5.40 o 
   3  -2   4       38.81       35.58      1.46 o 
   4  -2   4        0.02        1.27      0.94 o 
   5  -2   4      103.93      105.15      4.40 o 
   6  -2   4       68.66       61.16      4.95 o 
   7  -2   4        6.31        6.69      2.12 o 
   8  -2   4        1.35        2.00      2.00 o 
   9  -2   4        1.21       -0.35      2.13 o 
 -11  -1   4        3.19       -1.91      2.76 o 
 -10  -1   4        1.26       -1.00      1.98 o 
  -9  -1   4       48.08       46.48      2.83 o 
  -8  -1   4       18.69       16.37      2.05 o 
  -7  -1   4      175.99      181.49      4.23 o 
  -6  -1   4      287.49      286.24      5.02 o 
  -5  -1   4      593.25      580.02      6.43 o 
  -4  -1   4      109.20      102.87      2.07 o 
  -3  -1   4      130.82      129.91      2.08 o 
  -2  -1   4      232.32      263.96      2.96 o 
  -1  -1   4     1698.57     1755.66     16.89 o 
   0  -1   4      691.98      715.11     14.92 o 
   1  -1   4     1581.89     1643.69     13.91 o 
   2  -1   4      334.16      341.96      4.66 o 
   3  -1   4      127.25      118.11      2.38 o 
   4  -1   4       86.27       91.57      2.83 o 
   5  -1   4      450.98      442.50     12.51 o 
   6  -1   4        4.58        3.35      1.43 o 
   7  -1   4        0.89        1.00      2.30 o 
   8  -1   4       65.89       74.83      3.73 o 
   9  -1   4        1.81        4.47      2.45 o 
 -11   0   4        0.93        1.70      2.76 o 
 -10   0   4        2.07        4.95      2.22 o 
  -9   0   4        2.79        2.02      1.52 o 
  -8   0   4        8.57       12.69      1.67 o 
  -7   0   4        0.00        0.30      1.05 o 
  -6   0   4       45.35       49.24      1.82 o 
  -5   0   4       22.43       20.42      1.47 o 
  -4   0   4      146.13      133.02      2.57 o 
  -3   0   4      268.92      264.12      3.47 o 
  -2   0   4       18.64       15.50      0.82 o 
  -1   0   4      171.91      190.80      2.39 o 
   0   0   4        0.98        1.89      0.55 o 
   1   0   4      180.48      188.01      3.63 o 
   2   0   4      551.57      530.36      6.21 o 
   3   0   4      206.55      213.94      3.18 o 
   4   0   4        6.91        4.89      0.92 o 
   5   0   4      102.49       94.32      3.21 o 
   6   0   4       49.63       54.02      3.25 o 
   7   0   4       44.60       42.28      3.07 o 
   8   0   4        0.04        0.17      1.61 o 
   9   0   4       23.89       32.25      3.02 o 
 -11   1   4        3.32        1.08      2.21 o 
 -10   1   4        1.10       -1.37      2.30 o 
  -9   1   4       48.18       42.10      5.82 o 
  -8   1   4       17.77       17.31      1.77 o 
  -7   1   4      174.54      184.35      4.09 o 
  -6   1   4      277.92      279.53      4.14 o 
  -5   1   4      583.50      576.72      6.30 o 
  -4   1   4      111.90      101.91      3.29 o 
  -3   1   4      121.46      124.75      2.11 o 
  -2   1   4      217.20      247.14      3.83 o 
  -1   1   4     1679.07     1759.17     24.24 o 
   0   1   4      665.94      704.58      7.03 o 
   1   1   4     1569.12     1639.60     14.71 o 
   2   1   4      324.42      345.03      5.73 o 
   3   1   4      127.77      116.57      3.46 o 
   4   1   4       89.93       92.77      2.37 o 
   5   1   4      443.93      428.67      8.44 o 
   6   1   4        5.30        4.50      2.76 o 
   7   1   4        0.94        0.34      1.80 o 
   8   1   4       65.16       82.27      4.64 o 
   9   1   4        1.73       -0.96      3.31 o 
 -11   2   4        0.40        0.08      2.22 o 
 -10   2   4        2.09        5.19      2.29 o 
  -9   2   4        4.65        3.50      2.07 o 
  -8   2   4        3.56        1.08      1.65 o 
  -7   2   4        8.92        7.53      2.38 o 
  -6   2   4      289.78      288.13      4.12 o 
  -5   2   4       96.71       97.36      3.28 o 
  -4   2   4      428.33      426.04      5.28 o 
  -3   2   4      415.97      425.34      4.55 o 
  -2   2   4      510.82      553.49      8.37 o 
  -1   2   4      185.10      222.77      4.51 o 
   0   2   4      405.46      444.37      7.14 o 
   1   2   4      172.81      194.25      2.93 o 
   2   2   4      477.95      515.58     10.00 o 
   3   2   4       38.30       38.46      1.85 o 
   4   2   4        0.03        0.70      2.40 o 
   5   2   4      102.72      105.16      5.57 o 
   6   2   4       69.76       70.26      4.65 o 
   7   2   4        6.18        6.34      3.80 o 
   8   2   4        1.38        1.94      2.08 o 
   9   2   4        1.26       -0.38      2.12 o 
 -11   3   4        8.94        9.02      2.74 o 
 -10   3   4        9.08        8.84      2.50 o 
  -9   3   4        2.45        4.75      2.05 o 
  -8   3   4       81.51       90.24      4.32 o 
  -7   3   4       13.61       13.29      2.06 o 
  -6   3   4       19.61       22.25      1.91 o 
  -5   3   4      151.29      148.88      3.36 o 
  -4   3   4      514.34      505.36      6.64 o 
  -3   3   4      310.49      297.85      5.88 o 
  -2   3   4     1895.94     1948.36     24.15 o 
  -1   3   4      221.58      212.51      4.66 o 
   0   3   4      423.04      428.50      7.33 o 
   1   3   4       73.34       68.32      3.77 o 
   2   3   4        4.91        3.85      0.82 o 
   3   3   4      189.86      177.99      5.28 o 
   4   3   4      107.67      108.78      3.12 o 
   5   3   4       45.04       46.99      3.08 o 
   6   3   4       17.58       17.98      2.01 o 
   7   3   4       10.26       10.89      1.92 o 
   8   3   4        1.32        3.77      1.81 o 
   9   3   4        1.24        2.42      1.95 o 
 -10   4   4       31.04       29.51      5.25 o 
  -9   4   4        3.02        4.65      3.28 o 
  -8   4   4       51.19       59.73      5.57 o 
  -7   4   4      101.11      111.54      6.67 o 
  -6   4   4       60.81       63.50      5.14 o 
  -5   4   4        5.78        6.09      1.16 o 
  -4   4   4       99.71      114.87      3.12 o 
  -3   4   4      164.17      177.07      5.36 o 
  -2   4   4      483.11      504.66      8.46 o 
  -1   4   4      325.28      326.50      6.30 o 
   0   4   4       28.95       24.96      2.79 o 
   1   4   4       84.13       84.55      3.93 o 
   2   4   4      292.47      300.90      6.91 o 
   3   4   4       27.43       26.81      1.36 o 
   4   4   4       10.77        9.59      1.37 o 
   5   4   4        2.69       -0.05      1.25 o 
   6   4   4       74.21       69.42      3.13 o 
   7   4   4        0.09        0.95      1.78 o 
   8   4   4        1.85       -1.80      1.80 o 
 -10   5   4        0.95        2.19      3.44 o 
  -9   5   4       20.05       33.45      5.14 o 
  -8   5   4       49.44       49.73      3.49 o 
  -7   5   4       40.75       39.76      2.96 o 
  -6   5   4       14.29       15.47      1.66 o 
  -5   5   4       84.21       85.43      2.68 o 
  -4   5   4      100.25      109.37      2.04 o 
  -3   5   4      249.53      241.83      5.62 o 
  -2   5   4      242.18      250.56      5.66 o 
  -1   5   4      643.14      668.19     10.66 o 
   0   5   4      658.45      641.10     10.42 o 
   1   5   4       37.13       38.92      5.41 o 
   2   5   4      244.77      246.58      5.99 o 
   3   5   4       26.60       24.64      1.10 o 
   4   5   4       53.30       51.27      2.29 o 
   5   5   4        4.83        2.47      1.34 o 
   6   5   4        7.93        6.68      1.70 o 
   7   5   4        6.99        8.25      1.90 o 
   8   5   4        6.14        8.26      2.12 o 
 -10   6   4        1.06       -0.37      2.20 o 
  -9   6   4        4.89        9.72      2.51 o 
  -8   6   4       80.90       81.97      4.97 o 
  -7   6   4        1.78        2.38      1.67 o 
  -6   6   4        3.33        1.17      1.45 o 
  -5   6   4       50.81       52.73      3.16 o 
  -4   6   4        2.48        1.84      1.42 o 
  -3   6   4       18.29       23.08      2.22 o 
  -2   6   4       48.29       50.16      3.17 o 
  -1   6   4       89.11       97.69      8.14 o 
   0   6   4      104.78       95.76      5.93 o 
   1   6   4      148.48      151.03      4.69 o 
   2   6   4       84.05       82.27      3.73 o 
   3   6   4        2.53        3.21      1.68 o 
   4   6   4       78.82       71.76      2.58 o 
   5   6   4        4.94        5.67      1.48 o 
   6   6   4        4.56        7.15      1.68 o 
   7   6   4       20.26       21.99      2.31 o 
   8   6   4       12.57       15.34      2.34 o 
  -9   7   4       18.02       21.78      3.03 o 
  -8   7   4        7.23        9.10      2.24 o 
  -7   7   4       18.22       23.32      2.58 o 
  -6   7   4       65.54       60.40      3.20 o 
  -5   7   4       78.54       82.60      2.61 o 
  -4   7   4      692.46      693.59     18.42 o 
  -3   7   4      339.46      352.63     18.74 o 
  -2   7   4      353.78      356.71      7.53 o 
  -1   7   4      249.18      234.01      5.89 o 
   0   7   4      296.65      289.60      6.71 o 
   1   7   4      138.94      129.57      4.55 o 
   2   7   4      353.33      353.57      7.90 o 
   3   7   4       18.74       22.12      2.98 o 
   4   7   4       49.79       60.74      3.72 o 
   5   7   4       54.20       54.96      3.55 o 
   6   7   4       10.02        8.60      1.74 o 
   7   7   4       15.45       14.33      2.54 o 
  -9   8   4        0.94        3.21      2.23 o 
  -8   8   4        1.84       -0.78      1.82 o 
  -7   8   4        1.10       -0.45      3.36 o 
  -6   8   4       28.03       30.85      2.47 o 
  -5   8   4       82.65       81.91      3.95 o 
  -4   8   4        6.93        8.06      1.99 o 
  -3   8   4       11.71       11.95      1.98 o 
  -2   8   4       16.67       19.02      3.03 o 
  -1   8   4       88.16       89.58      4.51 o 
   0   8   4      194.10      179.81      5.38 o 
   1   8   4       12.29       13.08      2.09 o 
   2   8   4       36.76       33.53      2.77 o 
   3   8   4       49.03       48.88      3.33 o 
   4   8   4        5.85        7.03      2.68 o 
   5   8   4        7.97        7.76      3.55 o 
   6   8   4        1.01        1.03      1.65 o 
   7   8   4        0.22        0.09      3.03 o 
  -8   9   4       26.58       27.41      3.00 o 
  -7   9   4       39.51       42.53      3.05 o 
  -6   9   4       13.08       16.34      4.04 o 
  -5   9   4       27.13       31.75      4.65 o 
  -4   9   4       62.17       55.41      5.46 o 
  -3   9   4      126.43      138.86      7.76 o 
  -2   9   4       50.01       53.63      3.80 o 
  -1   9   4       27.91       30.68      2.67 o 
   0   9   4       73.22       79.03      3.78 o 
   1   9   4       56.93       63.92      4.81 o 
   2   9   4       60.31       69.46      6.18 o 
   3   9   4       69.87       70.99      6.28 o 
   4   9   4        0.83        0.71      3.17 o 
   5   9   4       13.73       17.16      4.48 o 
   6   9   4        2.69        2.51      3.55 o 
  -7  10   4       17.42       19.67      4.65 o 
  -6  10   4        0.47        1.58      2.90 o 
  -5  10   4       20.25       14.32      3.99 o 
  -4  10   4       25.64       22.68      4.37 o 
  -3  10   4       46.33       50.33      5.57 o 
  -2  10   4       20.89       26.23      4.43 o 
  -1  10   4       77.47       75.09      6.28 o 
   0  10   4       37.73       39.68      5.08 o 
   1  10   4        2.71        1.75      3.01 o 
   2  10   4        6.60        9.89      3.66 o 
   3  10   4        6.06        4.59      3.50 o 
   4  10   4       26.81       34.98      5.41 o 
   5  10   4        0.99       -2.95      2.95 o 
  -6  11   4        5.69        4.75      3.39 o 
  -5  11   4       26.88       30.49      5.08 o 
  -4  11   4       43.74       48.53      5.57 o 
  -3  11   4       61.47       69.62      6.39 o 
  -2  11   4      103.11       93.94      7.16 o 
  -1  11   4       16.88       18.74      4.43 o 
   0  11   4       15.24       13.55      3.93 o 
   1  11   4       23.59       24.76      4.75 o 
   2  11   4       45.49       45.52      5.74 o 
   3  11   4       46.98       54.05      6.23 o 
   4  11   4        5.57        3.61      3.88 o 
  -4  12   4        0.78        5.03      3.55 o 
  -3  12   4       44.13       47.16      5.90 o 
  -2  12   4       15.54       18.03      4.48 o 
  -1  12   4        8.63       12.35      4.10 o 
   0  12   4        4.13        4.59      3.61 o 
   1  12   4        5.21        0.87      3.33 o 
   2  12   4       14.05       19.62      4.81 o 
  -4 -12   5        7.08        4.54      3.66 o 
  -3 -12   5        0.60        4.04      3.61 o 
  -2 -12   5       10.72        9.78      3.93 o 
  -1 -12   5       12.67       11.44      3.33 o 
   0 -12   5        4.68        3.86      3.28 o 
   1 -12   5        9.47        8.67      2.19 o 
  -6 -11   5       30.08       38.53      4.07 o 
  -5 -11   5      104.84      123.34      6.13 o 
  -4 -11   5        1.71        1.27      2.31 o 
  -3 -11   5       26.68       23.92      3.32 o 
  -2 -11   5       17.84       22.16      8.20 o 
  -1 -11   5       35.94       35.32      3.68 o 
   0 -11   5        8.63        9.41      1.77 o 
   1 -11   5       31.49       32.64      2.45 o 
   2 -11   5       33.27       35.08      3.91 o 
   3 -11   5       10.25       11.53      2.36 o 
  -7 -10   5        0.19        3.05      4.37 o 
  -6 -10   5        7.41        9.30      3.39 o 
  -5 -10   5       31.90       44.48      4.02 o 
  -4 -10   5        9.96        9.90      2.90 o 
  -3 -10   5       16.29       19.33      2.87 o 
  -2 -10   5       21.95       22.99      6.61 o 
  -1 -10   5        3.96        2.54      2.14 o 
   0 -10   5       37.25       36.54      3.73 o 
   1 -10   5       25.93       28.78      2.68 o 
   2 -10   5       21.03       25.26      2.18 o 
   3 -10   5       33.06       27.62      2.46 o 
   4 -10   5        1.04        0.22      1.67 o 
  -8  -9   5        6.50        7.07      4.40 o 
  -7  -9   5       10.09        8.88      2.73 o 
  -6  -9   5        9.55       10.86      2.65 o 
  -5  -9   5       47.46       55.18      3.95 o 
  -4  -9   5       40.46       43.63      3.52 o 
  -3  -9   5      214.10      214.63      6.68 o 
  -2  -9   5       75.81       68.00      4.05 o 
  -1  -9   5      190.69      201.41      6.42 o 
   0  -9   5       88.32       89.06      4.54 o 
   1  -9   5       25.14       24.21      1.85 o 
   2  -9   5       11.36       18.85      2.61 o 
   3  -9   5       77.41       77.22      3.26 o 
   4  -9   5        1.38        0.63      1.58 o 
   5  -9   5        9.55       11.55      2.20 o 
  -9  -8   5       12.10       14.33      3.07 o 
  -8  -8   5        9.76       14.72      2.97 o 
  -7  -8   5        9.93        8.36      2.49 o 
  -6  -8   5       42.88       42.20      3.83 o 
  -5  -8   5       17.34       13.32      2.43 o 
  -4  -8   5       23.96       17.27      2.52 o 
  -3  -8   5       28.02       26.87      2.80 o 
  -2  -8   5        9.00        8.77      3.99 o 
  -1  -8   5       40.77       50.16      3.36 o 
   0  -8   5      135.21      123.39      5.93 o 
   1  -8   5      101.94      104.45      2.89 o 
   2  -8   5       15.41       15.71      1.63 o 
   3  -8   5       68.50       59.44      5.56 o 
   4  -8   5        4.87        1.30      1.49 o 
   5  -8   5        3.82        3.10      1.72 o 
   6  -8   5       10.64       11.70      3.83 o 
  -9  -7   5       15.11       21.78      3.28 o 
  -8  -7   5       17.39       17.40      2.92 o 
  -7  -7   5        0.85       -1.22      1.84 o 
  -6  -7   5       22.75       21.48      2.74 o 
  -5  -7   5        9.26        8.08      3.06 o 
  -4  -7   5      109.44      105.52      4.42 o 
  -3  -7   5       59.07       58.91      3.44 o 
  -2  -7   5       74.29       76.67      8.39 o 
  -1  -7   5      432.61      419.16     12.62 o 
   0  -7   5       74.13       76.74      3.76 o 
   1  -7   5       67.78       67.07      5.00 o 
   2  -7   5       10.94       11.57      1.67 o 
   3  -7   5       64.51       55.86      2.58 o 
   4  -7   5        3.73        2.60      1.46 o 
   5  -7   5       15.77       15.40      2.66 o 
   6  -7   5        0.32       -1.34      1.57 o 
   7  -7   5        9.98       14.24      2.41 o 
 -10  -6   5        7.22        5.29      2.53 o 
  -9  -6   5        6.19        8.87      2.48 o 
  -8  -6   5       53.19       55.03      5.87 o 
  -7  -6   5        0.52        1.72      2.65 o 
  -6  -6   5       25.89       21.62      2.66 o 
  -5  -6   5       18.22       15.28      2.28 o 
  -4  -6   5       64.31       61.23      2.14 o 
  -3  -6   5       16.21       17.76      2.15 o 
  -2  -6   5       47.06       50.46      2.95 o 
  -1  -6   5      290.25      289.20      6.57 o 
   0  -6   5      251.62      244.18      6.03 o 
   1  -6   5      232.09      217.00      5.81 o 
   2  -6   5       74.87       73.58      2.39 o 
   3  -6   5       29.48       22.72      2.80 o 
   4  -6   5        2.60        4.19      1.45 o 
   5  -6   5        0.16       -1.32      1.32 o 
   6  -6   5        2.08        4.74      2.57 o 
   7  -6   5       26.03       31.82      2.84 o 
 -10  -5   5       11.71       16.34      3.03 o 
  -9  -5   5       41.87       33.27      3.44 o 
  -8  -5   5       67.34       72.77      4.16 o 
  -7  -5   5       35.22       34.35      3.74 o 
  -6  -5   5      152.00      153.90      5.20 o 
  -5  -5   5      124.59      131.86      4.56 o 
  -4  -5   5       38.13       41.21      3.17 o 
  -3  -5   5       64.93       60.65      4.37 o 
  -2  -5   5      225.28      226.12      5.47 o 
  -1  -5   5       19.98       19.85      2.00 o 
   0  -5   5      331.83      324.52     10.08 o 
   1  -5   5      337.22      330.49      6.99 o 
   2  -5   5      404.73      412.37      5.87 o 
   3  -5   5      264.65      266.06      5.91 o 
   4  -5   5      203.53      202.57      4.53 o 
   5  -5   5       50.36       53.17      2.77 o 
   6  -5   5       35.23       43.96      2.80 o 
   7  -5   5        4.40        2.93      1.78 o 
 -10  -4   5       56.28       64.88      4.38 o 
  -9  -4   5        1.97        5.98      4.13 o 
  -8  -4   5       29.27       31.64      3.55 o 
  -7  -4   5      122.37      113.59      4.53 o 
  -6  -4   5       15.45       13.74      1.99 o 
  -5  -4   5        2.08        0.94      0.96 o 
  -4  -4   5       13.90       20.74      1.74 o 
  -3  -4   5       11.68        9.33      1.55 o 
  -2  -4   5      720.43      733.60     11.11 o 
  -1  -4   5      155.26      154.80      4.18 o 
   0  -4   5       23.87       27.62      2.03 o 
   1  -4   5       72.57       81.42      3.29 o 
   2  -4   5       83.04       87.31      2.40 o 
   3  -4   5       35.13       32.06      1.81 o 
   4  -4   5        9.80        7.48      1.43 o 
   5  -4   5       10.56        9.04      1.65 o 
   6  -4   5        4.25        2.33      1.55 o 
   7  -4   5       27.49       29.77      3.30 o 
   8  -4   5        4.54        4.68      2.45 o 
 -11  -3   5        3.74        6.45      3.66 o 
 -10  -3   5        9.09        8.23      2.47 o 
  -9  -3   5        1.37        2.76      1.89 o 
  -8  -3   5       44.81       48.81      3.31 o 
  -7  -3   5      179.58      166.22      4.20 o 
  -6  -3   5      100.57      107.30      2.93 o 
  -5  -3   5       59.59       58.06      2.22 o 
  -4  -3   5      208.44      207.04      3.31 o 
  -3  -3   5      530.31      535.66      8.57 o 
  -2  -3   5      545.65      534.87      8.47 o 
  -1  -3   5       66.42       70.33      2.68 o 
   0  -3   5      258.44      242.47      5.11 o 
   1  -3   5      337.08      318.01      6.11 o 
   2  -3   5      214.74      214.89      3.20 o 
   3  -3   5       14.28       16.15      1.43 o 
   4  -3   5       19.56       18.70      1.66 o 
   5  -3   5        3.01        4.25      1.39 o 
   6  -3   5       10.85        7.38      1.64 o 
   7  -3   5        0.54       -0.22      1.84 o 
   8  -3   5        2.73        1.65      2.13 o 
 -11  -2   5        6.88        8.42      3.66 o 
 -10  -2   5       14.38        9.29      3.83 o 
  -9  -2   5       34.18       39.11      2.66 o 
  -8  -2   5       44.89       44.13      2.54 o 
  -7  -2   5      142.01      139.67      7.93 o 
  -6  -2   5       30.09       31.87      1.61 o 
  -5  -2   5      167.94      170.72      3.02 o 
  -4  -2   5      281.04      303.88      3.87 o 
  -3  -2   5      130.09      142.69      1.84 o 
  -2  -2   5      374.27      400.88      6.47 o 
  -1  -2   5      133.34      136.03      3.28 o 
   0  -2   5      248.43      261.96      7.84 o 
   1  -2   5       54.54       65.94      2.09 o 
   2  -2   5        6.49        7.89      0.86 o 
   3  -2   5       90.70       89.13      2.24 o 
   4  -2   5      219.47      214.33      3.77 o 
   5  -2   5       30.18       27.33      1.93 o 
   6  -2   5       10.68       10.02      2.19 o 
   7  -2   5        1.60        0.61      1.88 o 
   8  -2   5        6.08        8.31      2.50 o 
 -11  -1   5        1.22        1.19      5.82 o 
 -10  -1   5        0.91        2.92      3.25 o 
  -9  -1   5       12.83       10.26      2.41 o 
  -8  -1   5       55.75       55.14      2.70 o 
  -7  -1   5       72.69       73.28      2.80 o 
  -6  -1   5      248.55      246.61      3.93 o 
  -5  -1   5      117.76      112.87      2.39 o 
  -4  -1   5      387.21      374.25      4.41 o 
  -3  -1   5     1486.94     1562.71     22.90 o 
  -2  -1   5      355.80      356.12      3.48 o 
  -1  -1   5      544.79      552.10      6.16 o 
   0  -1   5      449.21      460.37      4.02 o 
   1  -1   5      340.02      329.10      4.30 o 
   2  -1   5      278.28      263.52      3.53 o 
   3  -1   5       28.82       28.39      1.34 o 
   4  -1   5      343.23      338.75      4.80 o 
   5  -1   5       20.83       22.79      1.97 o 
   6  -1   5       64.57       67.89      3.73 o 
   7  -1   5       11.20       14.34      2.68 o 
   8  -1   5        1.48        0.72      2.05 o 
 -11   0   5        0.93        1.22      2.29 o 
 -10   0   5       22.00       19.25      2.96 o 
  -9   0   5        1.46        0.14      2.60 o 
  -8   0   5        1.57        0.55      1.66 o 
  -7   0   5       13.96       14.70      1.61 o 
  -6   0   5       38.05       41.91      1.67 o 
  -5   0   5       28.99       30.33      1.33 o 
  -4   0   5      122.57      127.80      2.15 o 
  -3   0   5      401.25      431.25      5.52 o 
  -2   0   5      982.36     1041.58     13.69 o 
  -1   0   5        0.30        3.17      0.69 o 
   0   0   5      114.33      127.90      2.10 o 
   1   0   5       15.58       20.48      1.41 o 
   2   0   5        0.51        0.28      0.95 o 
   3   0   5        0.59        1.27      0.75 o 
   4   0   5      383.50      358.36     11.26 o 
   5   0   5      267.97      258.33      5.85 o 
   6   0   5       20.19       22.45      2.99 o 
   7   0   5        4.93        3.60      2.09 o 
   8   0   5       16.77       25.91      3.28 o 
 -11   1   5        1.14        1.78      2.28 o 
 -10   1   5        0.85        0.55      1.92 o 
  -9   1   5       12.24       14.48      2.55 o 
  -8   1   5       54.70       51.84      6.26 o 
  -7   1   5       72.70       70.29      3.16 o 
  -6   1   5      255.63      252.53      3.77 o 
  -5   1   5      121.52      112.92      2.91 o 
  -4   1   5      400.21      395.09      4.73 o 
  -3   1   5     1487.55     1572.11     19.24 o 
  -2   1   5      351.80      361.38      3.87 o 
  -1   1   5      547.83      581.21      6.68 o 
   0   1   5      446.78      463.61      4.74 o 
   1   1   5      351.47      348.49      4.09 o 
   2   1   5      288.47      286.95      4.18 o 
   3   1   5       27.51       23.15      1.87 o 
   4   1   5      351.76      339.49      7.01 o 
   5   1   5       19.47       20.88      3.09 o 
   6   1   5       64.55       67.42      4.04 o 
   7   1   5       10.88       11.86      2.45 o 
   8   1   5        1.32        1.76      2.54 o 
 -11   2   5        6.78       15.38      5.44 o 
 -10   2   5       14.10       16.66      2.86 o 
  -9   2   5       33.57       33.32      3.18 o 
  -8   2   5       45.16       41.75      3.12 o 
  -7   2   5      139.63      130.90      3.75 o 
  -6   2   5       30.99       29.97      1.88 o 
  -5   2   5      167.46      165.34      4.80 o 
  -4   2   5      277.27      307.46      3.93 o 
  -3   2   5      130.34      137.68      2.50 o 
  -2   2   5      371.64      386.99      6.72 o 
  -1   2   5      134.65      151.02      6.59 o 
   0   2   5      249.97      263.52      5.33 o 
   1   2   5       53.72       61.92      2.37 o 
   2   2   5        6.62        8.51      0.82 o 
   3   2   5       90.51       90.09      2.70 o 
   4   2   5      219.57      211.92      4.47 o 
   5   2   5       30.10       31.75      2.20 o 
   6   2   5       10.64       11.03      2.81 o 
   7   2   5        1.58        0.73      1.85 o 
   8   2   5        6.11        6.27      4.07 o 
 -11   3   5        3.58        3.74      2.38 o 
 -10   3   5        9.49        3.93      2.18 o 
  -9   3   5        1.51        2.16      3.14 o 
  -8   3   5       46.69       41.71      3.16 o 
  -7   3   5      174.42      166.04      4.76 o 
  -6   3   5      101.65      103.50      3.09 o 
  -5   3   5       56.27       55.09      1.77 o 
  -4   3   5      202.68      210.81      3.61 o 
  -3   3   5      511.00      522.26      8.79 o 
  -2   3   5      548.91      532.20      8.78 o 
  -1   3   5       59.45       59.90      4.45 o 
   0   3   5      258.23      244.32      5.36 o 
   1   3   5      331.62      302.70      6.27 o 
   2   3   5      220.58      213.27      3.53 o 
   3   3   5       12.57       13.57      1.36 o 
   4   3   5       19.14       19.34      1.71 o 
   5   3   5        2.71        0.92      1.30 o 
   6   3   5       10.70       10.80      1.82 o 
   7   3   5        0.55        0.96      1.57 o 
   8   3   5        2.94        1.68      1.94 o 
 -10   4   5       56.89       72.41      7.10 o 
  -9   4   5        2.07        7.60      3.55 o 
  -8   4   5       29.26       36.78      4.75 o 
  -7   4   5      124.40      120.10      5.27 o 
  -6   4   5       14.67       12.20      2.38 o 
  -5   4   5        2.38        3.27      0.81 o 
  -4   4   5       14.06       15.97      1.94 o 
  -3   4   5       10.88       12.63      1.77 o 
  -2   4   5      724.05      738.62     11.48 o 
  -1   4   5      157.40      161.60      4.46 o 
   0   4   5       24.53       26.43      2.17 o 
   1   4   5       73.32       84.46      3.47 o 
   2   4   5       83.31       82.46      3.62 o 
   3   4   5       35.28       32.24      1.37 o 
   4   4   5        9.80        9.79      1.40 o 
   5   4   5       10.61        9.31      1.57 o 
   6   4   5        4.31        8.09      1.73 o 
   7   4   5       27.43       34.84      2.76 o 
   8   4   5        4.57       10.73      3.60 o 
 -10   5   5       12.07       13.81      3.11 o 
  -9   5   5       41.37       40.53      5.79 o 
  -8   5   5       67.93       65.29      3.75 o 
  -7   5   5       35.40       39.97      2.37 o 
  -6   5   5      153.29      159.04      3.77 o 
  -5   5   5      123.84      131.54      2.35 o 
  -4   5   5       40.14       39.36      2.73 o 
  -3   5   5       63.19       60.03      3.10 o 
  -2   5   5      221.15      229.38      5.64 o 
  -1   5   5       16.27       16.87      1.94 o 
   0   5   5      338.80      334.95      7.12 o 
   1   5   5      332.64      328.33      7.19 o 
   2   5   5      399.90      402.49      8.31 o 
   3   5   5      268.60      258.75      6.74 o 
   4   5   5      204.72      195.74      4.62 o 
   5   5   5       50.55       51.26      2.56 o 
   6   5   5       34.96       38.34      2.54 o 
   7   5   5        4.55        2.12      2.12 o 
 -10   6   5        7.32       10.85      2.78 o 
  -9   6   5        5.98        6.44      2.30 o 
  -8   6   5       52.30       53.56      3.47 o 
  -7   6   5        0.43        0.99      1.57 o 
  -6   6   5       26.83       30.27      1.88 o 
  -5   6   5       18.49       17.23      4.95 o 
  -4   6   5       64.92       64.76      6.37 o 
  -3   6   5       17.07       21.78      2.28 o 
  -2   6   5       45.84       51.80      3.31 o 
  -1   6   5      289.43      307.83      6.96 o 
   0   6   5      249.39      257.79      6.50 o 
   1   6   5      231.95      235.79      6.26 o 
   2   6   5       74.79       73.39      3.85 o 
   3   6   5       29.38       22.24      2.61 o 
   4   6   5        2.64        1.54      2.10 o 
   5   6   5        0.15       -1.13      1.13 o 
   6   6   5        2.04        4.36      1.56 o 
   7   6   5       26.01       34.98      2.68 o 
  -9   7   5       15.45       19.07      2.85 o 
  -8   7   5       16.57       19.34      2.56 o 
  -7   7   5        0.78        1.84      1.62 o 
  -6   7   5       22.41       25.07      2.75 o 
  -5   7   5       10.74       15.34      2.33 o 
  -4   7   5      113.40      103.39      4.40 o 
  -3   7   5       62.37       55.34      3.31 o 
  -2   7   5       78.11       79.26      3.76 o 
  -1   7   5      443.89      440.52      8.95 o 
   0   7   5       73.86       71.47      3.71 o 
   1   7   5       65.99       68.45      3.72 o 
   2   7   5        9.21        9.94      2.15 o 
   3   7   5       63.80       54.66      3.64 o 
   4   7   5        3.20        1.48      1.90 o 
   5   7   5       14.84       12.40      2.63 o 
   6   7   5        0.24        1.40      1.59 o 
   7   7   5        9.95       12.04      2.26 o 
  -9   8   5       12.22       15.83      2.67 o 
  -8   8   5       10.10        8.68      2.09 o 
  -7   8   5        9.79        7.71      3.61 o 
  -6   8   5       43.31       47.15      3.49 o 
  -5   8   5       16.73        9.73      2.12 o 
  -4   8   5       23.19       19.68      3.03 o 
  -3   8   5       28.20       26.88      2.67 o 
  -2   8   5        9.04        8.31      2.60 o 
  -1   8   5       40.55       47.74      4.54 o 
   0   8   5      134.96      134.63      5.46 o 
   1   8   5      101.37      106.90      4.61 o 
   2   8   5       15.22       15.93      2.39 o 
   3   8   5       68.35       68.83      4.12 o 
   4   8   5        4.91        2.55      2.00 o 
   5   8   5        3.80        4.03      2.90 o 
   6   8   5       10.53       17.65      4.70 o 
  -8   9   5        6.34        5.03      3.61 o 
  -7   9   5        9.88       11.37      3.99 o 
  -6   9   5        9.33       14.81      3.99 o 
  -5   9   5       46.96       47.82      5.63 o 
  -4   9   5       39.40       47.81      4.95 o 
  -3   9   5      211.92      230.49      6.62 o 
  -2   9   5       75.69       84.40      4.18 o 
  -1   9   5      186.65      192.97      5.98 o 
   0   9   5       88.67       86.79      6.61 o 
   1   9   5       24.10       27.95      2.82 o 
   2   9   5        9.92       15.45      2.48 o 
   3   9   5       76.44       79.85      4.45 o 
   4   9   5        1.32        4.10      3.39 o 
   5   9   5        9.40       14.54      4.54 o 
  -7  10   5        0.23        2.13      3.22 o 
  -6  10   5        7.68        7.92      3.93 o 
  -5  10   5       31.92       45.58      5.68 o 
  -4  10   5       10.44       10.82      4.04 o 
  -3  10   5       15.75       10.44      3.72 o 
  -2  10   5       22.21       20.06      4.37 o 
  -1  10   5        4.17        0.60      2.73 o 
   0  10   5       37.78       41.64      5.52 o 
   1  10   5       26.24       31.64      5.03 o 
   2  10   5       21.18       31.42      5.30 o 
   3  10   5       33.24       41.10      5.90 o 
   4  10   5        1.03        4.75      3.88 o 
  -6  11   5       30.71       32.30      5.63 o 
  -5  11   5      106.33      119.79      8.42 o 
  -4  11   5        1.70        0.49      3.22 o 
  -3  11   5       25.55       24.65      4.92 o 
  -2  11   5       18.44       24.21      4.81 o 
  -1  11   5       35.10       36.34      5.52 o 
   0  11   5        8.74       13.06      4.21 o 
   1  11   5       32.11       40.49      5.68 o 
   2  11   5       35.22       40.17      5.90 o 
   3  11   5       10.86       13.33      4.75 o 
  -4  12   5        7.35        5.25      3.83 o 
  -3  12   5        0.58        1.64      3.28 o 
  -2  12   5       10.75        4.26      3.66 o 
  -1  12   5       12.84       12.79      4.54 o 
   0  12   5        4.58        4.86      3.61 o 
   1  12   5        9.41       14.54      4.59 o 
  -2 -12   6        6.04        4.45      2.70 o 
  -1 -12   6        0.23       -2.22      2.36 o 
  -5 -11   6        4.41        8.75      3.11 o 
  -4 -11   6       20.72       20.45      3.35 o 
  -3 -11   6        8.44       11.24      2.88 o 
  -2 -11   6        2.26        3.30      3.72 o 
  -1 -11   6       24.36       25.09      3.43 o 
   0 -11   6       21.82       29.66      3.65 o 
   1 -11   6       52.95       57.68      4.58 o 
   2 -11   6       22.94       27.15      4.12 o 
  -7 -10   6        6.17        4.62      2.71 o 
  -6 -10   6        5.85        9.42      2.80 o 
  -5 -10   6       14.13       14.11      2.94 o 
  -4 -10   6       53.50       50.80      5.36 o 
  -3 -10   6       16.47       14.95      2.84 o 
  -2 -10   6       57.12       58.06     12.05 o 
  -1 -10   6       25.27       24.55      3.30 o 
   0 -10   6       33.06       30.74      4.15 o 
   1 -10   6       26.69       32.56      3.85 o 
   2 -10   6       50.18       54.30      4.41 o 
   3 -10   6       15.53       22.21      3.48 o 
  -8  -9   6        3.98       -0.03      2.40 o 
  -7  -9   6        5.06        6.22      2.69 o 
  -6  -9   6        3.78        7.21      3.11 o 
  -5  -9   6       72.12       69.77      4.46 o 
  -4  -9   6       32.17       39.99      3.51 o 
  -3  -9   6       30.77       35.44      3.36 o 
  -2  -9   6       39.42       41.08      4.51 o 
  -1  -9   6        6.36        0.33      1.91 o 
   0  -9   6       89.79       93.47      4.83 o 
   1  -9   6       60.25       62.36      4.16 o 
   2  -9   6       24.62       23.78      2.04 o 
   3  -9   6       38.12       40.81      2.64 o 
   4  -9   6       18.70       16.76      2.26 o 
  -8  -8   6        2.73        2.84      2.33 o 
  -7  -8   6        3.24        1.21      2.19 o 
  -6  -8   6       22.74       22.36      4.48 o 
  -5  -8   6       84.81       76.70      4.38 o 
  -4  -8   6        7.37        7.87      2.28 o 
  -3  -8   6        3.81        2.28      4.26 o 
  -2  -8   6        0.36        3.05      2.98 o 
  -1  -8   6       95.24       90.61      4.45 o 
   0  -8   6       60.75       55.50      3.68 o 
   1  -8   6       15.61       14.71      2.53 o 
   2  -8   6      117.62      109.92      3.31 o 
   3  -8   6       36.19       38.09      3.94 o 
   4  -8   6        6.30        5.64      1.81 o 
   5  -8   6        0.91       -1.18      1.66 o 
  -9  -7   6       14.30       16.83      3.09 o 
  -8  -7   6       27.89       26.16      3.44 o 
  -7  -7   6       21.42       24.12      3.02 o 
  -6  -7   6       48.24       49.63      3.63 o 
  -5  -7   6       20.80       21.45      4.34 o 
  -4  -7   6       65.00       63.17      2.93 o 
  -3  -7   6       68.76       68.43      3.76 o 
  -2  -7   6       53.95       47.64      3.77 o 
  -1  -7   6      123.91      121.02      4.66 o 
   0  -7   6       59.28       63.33      3.64 o 
   1  -7   6      149.34      147.35      5.33 o 
   2  -7   6      175.60      170.08      7.58 o 
   3  -7   6       76.93       77.34      3.31 o 
   4  -7   6       34.28       38.24      2.53 o 
   5  -7   6       13.51       16.02      2.15 o 
   6  -7   6       15.03       14.44      2.80 o 
 -10  -6   6        8.68        5.46      2.66 o 
  -9  -6   6       12.68        8.77      2.84 o 
  -8  -6   6        9.24       13.59      2.62 o 
  -7  -6   6       43.40       41.21      3.38 o 
  -6  -6   6       59.07       59.66      3.70 o 
  -5  -6   6       16.46       16.69      1.58 o 
  -4  -6   6       20.40       22.04      1.43 o 
  -3  -6   6      120.31      119.18      4.47 o 
  -2  -6   6       43.63       43.56      2.94 o 
  -1  -6   6      525.80      493.71     12.16 o 
   0  -6   6      215.97      204.20      5.70 o 
   1  -6   6       81.86       80.35      5.66 o 
   2  -6   6        2.42        2.35      1.06 o 
   3  -6   6        4.62        4.25      1.35 o 
   4  -6   6       29.09       25.93      2.16 o 
   5  -6   6        6.22        9.48      1.86 o 
   6  -6   6       11.16       11.18      3.22 o 
 -10  -5   6        6.95        5.16      2.43 o 
  -9  -5   6       22.22       22.83      5.87 o 
  -8  -5   6       11.06        6.05      2.15 o 
  -7  -5   6       11.08        8.56      2.38 o 
  -6  -5   6        1.50        2.39      1.69 o 
  -5  -5   6        2.23        1.77      1.05 o 
  -4  -5   6       32.72       35.20      4.43 o 
  -3  -5   6      235.11      226.70      5.74 o 
  -2  -5   6       35.52       40.13      2.62 o 
  -1  -5   6      341.94      352.15     11.07 o 
   0  -5   6       29.45       25.12      2.30 o 
   1  -5   6       72.03       69.39      3.96 o 
   2  -5   6       10.21       11.77      1.28 o 
   3  -5   6       58.62       54.51      2.42 o 
   4  -5   6       11.43       12.25      1.71 o 
   5  -5   6        5.64        7.90      2.45 o 
   6  -5   6       23.51       28.57      6.09 o 
   7  -5   6       11.01        9.03      3.01 o 
 -10  -4   6       57.35       68.48      6.67 o 
  -9  -4   6       32.51       34.05      4.97 o 
  -8  -4   6       31.99       26.68      2.81 o 
  -7  -4   6        1.55        1.08      3.72 o 
  -6  -4   6       22.29       21.91      1.85 o 
  -5  -4   6       74.42       76.68      2.86 o 
  -4  -4   6      136.48      133.27      2.74 o 
  -3  -4   6      177.88      172.86      8.99 o 
  -2  -4   6      453.93      446.93      7.99 o 
  -1  -4   6      168.39      161.47      4.65 o 
   0  -4   6       54.72       59.28      2.91 o 
   1  -4   6      122.39      109.56      3.80 o 
   2  -4   6        9.24        9.14      1.18 o 
   3  -4   6       12.57        9.65      1.38 o 
   4  -4   6       48.22       46.11      2.41 o 
   5  -4   6        0.87        2.93      1.40 o 
   6  -4   6       19.59       17.86      2.73 o 
   7  -4   6        2.63        9.05      3.06 o 
 -11  -3   6        5.64        5.46      3.50 o 
 -10  -3   6       27.75       29.02      4.86 o 
  -9  -3   6        5.72        6.00      2.03 o 
  -8  -3   6       83.85       86.23      7.02 o 
  -7  -3   6      260.41      272.95      6.68 o 
  -6  -3   6      110.74      105.85      3.06 o 
  -5  -3   6       86.51       85.62      2.54 o 
  -4  -3   6      304.62      309.40      3.94 o 
  -3  -3   6       20.62       19.58      2.81 o 
  -2  -3   6      585.17      579.51      9.10 o 
  -1  -3   6      413.09      420.84      7.28 o 
   0  -3   6      469.88      474.34      8.61 o 
   1  -3   6      219.88      220.44      3.51 o 
   2  -3   6      212.50      218.74      3.92 o 
   3  -3   6      297.91      289.04      4.99 o 
   4  -3   6       83.79       76.77      3.82 o 
   5  -3   6       23.56       25.20      2.68 o 
   6  -3   6       36.02       38.09      6.09 o 
   7  -3   6       21.65       25.37      6.01 o 
 -11  -2   6       13.67       16.67      4.59 o 
 -10  -2   6       16.08       14.10      3.99 o 
  -9  -2   6        5.51        8.42      3.17 o 
  -8  -2   6       16.30       20.11      2.29 o 
  -7  -2   6      140.20      136.81      4.09 o 
  -6  -2   6       57.67       58.07      2.03 o 
  -5  -2   6       24.15       25.64      1.80 o 
  -4  -2   6       12.24       13.36      1.49 o 
  -3  -2   6       34.13       35.87      0.98 o 
  -2  -2   6       29.64       32.57      1.82 o 
  -1  -2   6      200.54      206.89      5.03 o 
   0  -2   6      202.47      205.09      8.80 o 
   1  -2   6      218.70      219.43      3.50 o 
   2  -2   6       26.69       28.87      1.30 o 
   3  -2   6       55.56       52.84      2.18 o 
   4  -2   6      129.35      129.26      4.44 o 
   5  -2   6        3.14        5.72      1.77 o 
   6  -2   6        5.44        8.59      2.21 o 
   7  -2   6        6.58        6.01      2.27 o 
 -11  -1   6        0.88       -1.48      2.73 o 
 -10  -1   6        1.25        3.22      2.95 o 
  -9  -1   6        6.18        2.21      1.97 o 
  -8  -1   6       25.28       20.63      2.54 o 
  -7  -1   6       66.37       68.40      2.28 o 
  -6  -1   6       29.87       32.36      1.54 o 
  -5  -1   6       21.50       21.53      1.21 o 
  -4  -1   6       73.19       70.32      1.71 o 
  -3  -1   6       37.19       34.64      1.15 o 
  -2  -1   6      140.47      137.90      2.07 o 
  -1  -1   6      177.18      175.51      2.36 o 
   0  -1   6      163.24      164.78      3.30 o 
   1  -1   6       42.67       41.72      1.27 o 
   2  -1   6      266.71      253.95      3.93 o 
   3  -1   6      143.74      144.24      4.22 o 
   4  -1   6       52.62       49.55      4.84 o 
   5  -1   6       42.08       48.23      3.17 o 
   6  -1   6        6.71        7.00      2.14 o 
   7  -1   6        5.75        4.86      2.22 o 
   8  -1   6        9.57       11.37      3.11 o 
 -11   0   6        1.42        0.01      2.04 o 
 -10   0   6        0.33       -1.82      1.82 o 
  -9   0   6       30.47       30.60      3.47 o 
  -8   0   6        0.72       -1.77      2.40 o 
  -7   0   6        3.26        1.10      1.20 o 
  -6   0   6      117.81      114.95      3.48 o 
  -5   0   6      127.28      120.04      3.00 o 
  -4   0   6      169.73      162.56      3.24 o 
  -3   0   6      877.23      892.76      9.74 o 
  -2   0   6        9.16       12.92      1.06 o 
  -1   0   6      387.02      403.12      5.18 o 
   0   0   6       15.74       19.74      1.51 o 
   1   0   6       73.52       69.84      1.83 o 
   2   0   6       14.26       14.84      1.46 o 
   3   0   6       97.26       90.30      3.40 o 
   4   0   6      540.07      511.04     10.14 o 
   5   0   6       10.69        8.50      2.24 o 
   6   0   6        0.52        0.79      1.81 o 
   7   0   6        5.56        5.60      4.24 o 
   8   0   6        1.76        1.26      2.16 o 
 -11   1   6        0.88       -1.61      2.05 o 
 -10   1   6        1.33       -0.32      1.95 o 
  -9   1   6        6.47        8.92      2.20 o 
  -8   1   6       25.43       21.35      2.06 o 
  -7   1   6       68.99       72.55      3.35 o 
  -6   1   6       30.23       33.24      2.18 o 
  -5   1   6       20.82       19.44      1.46 o 
  -4   1   6       74.92       74.03      1.88 o 
  -3   1   6       39.19       41.47      1.32 o 
  -2   1   6      135.36      132.32      2.45 o 
  -1   1   6      172.08      171.96      3.30 o 
   0   1   6      154.27      160.69      3.31 o 
   1   1   6       45.06       46.19      2.09 o 
   2   1   6      262.49      251.80      4.38 o 
   3   1   6      141.26      140.13      3.47 o 
   4   1   6       56.04       57.73      4.18 o 
   5   1   6       41.50       50.75      3.19 o 
   6   1   6        7.40        5.91      2.07 o 
   7   1   6        6.05        5.41      2.28 o 
   8   1   6        9.94        8.79      2.61 o 
 -11   2   6       13.89       19.98      5.71 o 
 -10   2   6       16.56       14.79      4.04 o 
  -9   2   6        5.94        7.62      2.27 o 
  -8   2   6       17.28       18.94      2.01 o 
  -7   2   6      139.12      137.59      3.80 o 
  -6   2   6       58.14       61.83      2.44 o 
  -5   2   6       23.96       23.10      1.84 o 
  -4   2   6       10.65       12.23      0.88 o 
  -3   2   6       34.84       38.51      2.27 o 
  -2   2   6       32.42       40.63      3.17 o 
  -1   2   6      200.37      208.21      4.80 o 
   0   2   6      202.23      201.14      4.80 o 
   1   2   6      219.54      225.23      9.10 o 
   2   2   6       25.30       25.68      1.74 o 
   3   2   6       55.02       57.38      2.35 o 
   4   2   6      130.99      123.09      4.44 o 
   5   2   6        3.13        3.11      1.70 o 
   6   2   6        5.47        3.84      1.64 o 
   7   2   6        6.66        9.19      2.00 o 
 -11   3   6        5.70        8.21      2.70 o 
 -10   3   6       27.72       30.18      3.31 o 
  -9   3   6        5.60        5.45      2.11 o 
  -8   3   6       84.69       88.64      3.43 o 
  -7   3   6      261.95      253.69      5.76 o 
  -6   3   6      108.11      103.19      4.01 o 
  -5   3   6       86.68       85.40      2.48 o 
  -4   3   6      307.33      309.68      8.06 o 
  -3   3   6       21.44       18.70      1.94 o 
  -2   3   6      588.23      594.87      9.76 o 
  -1   3   6      422.63      421.89      7.79 o 
   0   3   6      477.13      500.95      8.87 o 
   1   3   6      219.48      231.13     10.25 o 
   2   3   6      208.25      203.07      5.43 o 
   3   3   6      296.45      288.09      8.43 o 
   4   3   6       81.85       77.40      2.85 o 
   5   3   6       23.97       26.50      2.11 o 
   6   3   6       36.07       43.37      2.72 o 
   7   3   6       21.77       25.80      2.90 o 
 -10   4   6       56.95       57.22      6.56 o 
  -9   4   6       33.14       36.94      5.30 o 
  -8   4   6       30.74       32.81      3.19 o 
  -7   4   6        1.85        1.09      1.77 o 
  -6   4   6       20.91       21.44      1.67 o 
  -5   4   6       76.35       83.50      6.83 o 
  -4   4   6      138.50      122.49      6.78 o 
  -3   4   6      176.47      170.57      4.92 o 
  -2   4   6      449.87      442.67     14.13 o 
  -1   4   6      163.83      161.91      4.76 o 
   0   4   6       52.24       50.76      2.90 o 
   1   4   6      119.38      127.69      4.41 o 
   2   4   6        8.92        5.59      1.70 o 
   3   4   6       13.03       11.78      2.35 o 
   4   4   6       48.81       45.64      2.23 o 
   5   4   6        0.78        2.44      1.34 o 
   6   4   6       19.77       20.41      2.14 o 
   7   4   6        2.60        3.05      1.79 o 
 -10   5   6        6.80        3.80      2.38 o 
  -9   5   6       22.02       19.71      2.79 o 
  -8   5   6       10.38       11.22      2.16 o 
  -7   5   6       10.38       10.88      1.64 o 
  -6   5   6        1.11        0.67      1.64 o 
  -5   5   6        1.98        3.83      1.73 o 
  -4   5   6       31.86       32.13      2.68 o 
  -3   5   6      238.83      243.07      6.19 o 
  -2   5   6       31.74       32.54      2.55 o 
  -1   5   6      335.26      327.71      7.29 o 
   0   5   6       27.13       27.91      2.52 o 
   1   5   6       75.56       72.46      7.27 o 
   2   5   6        8.77        8.34      1.97 o 
   3   5   6       58.66       48.49      3.38 o 
   4   5   6       10.22        9.38      2.31 o 
   5   5   6        6.36        2.66      1.71 o 
   6   5   6       22.70       32.87      2.42 o 
   7   5   6       10.52       15.68      3.80 o 
 -10   6   6        8.43       10.41      2.87 o 
  -9   6   6       13.11       13.34      2.45 o 
  -8   6   6        9.02       11.39      2.32 o 
  -7   6   6       43.64       45.58      3.38 o 
  -6   6   6       58.56       61.85      3.84 o 
  -5   6   6       17.48       16.38      2.47 o 
  -4   6   6       18.78       21.97      3.36 o 
  -3   6   6      119.62      117.46      4.52 o 
  -2   6   6       41.42       43.42      5.08 o 
  -1   6   6      534.82      528.64     10.14 o 
   0   6   6      218.32      219.75      6.22 o 
   1   6   6       83.13       80.94      4.07 o 
   2   6   6        2.09        0.00      1.68 o 
   3   6   6        4.41        2.34      1.86 o 
   4   6   6       28.38       29.64      3.33 o 
   5   6   6        6.27        5.42      2.38 o 
   6   6   6       10.99       14.84      3.02 o 
  -9   7   6       14.58       14.67      2.51 o 
  -8   7   6       28.61       31.97      2.58 o 
  -7   7   6       21.10       27.07      3.99 o 
  -6   7   6       47.97       46.66      3.54 o 
  -5   7   6       22.33       22.04      2.75 o 
  -4   7   6       65.10       70.47      7.79 o 
  -3   7   6       68.80       72.77      3.90 o 
  -2   7   6       49.97       55.95      3.50 o 
  -1   7   6      125.24      127.73      4.89 o 
   0   7   6       56.93       61.32      4.92 o 
   1   7   6      151.81      149.73     10.11 o 
   2   7   6      177.09      165.57      5.93 o 
   3   7   6       78.10       77.80      4.45 o 
   4   7   6       35.60       39.81      5.36 o 
   5   7   6       14.19       12.27      2.82 o 
   6   7   6       15.69       13.83      4.92 o 
  -8   8   6        2.82        6.18      3.83 o 
  -7   8   6        3.00        3.82      2.27 o 
  -6   8   6       21.50       23.83      3.00 o 
  -5   8   6       86.83       88.02      4.55 o 
  -4   8   6        7.54        8.63      2.29 o 
  -3   8   6        4.44        0.97      1.84 o 
  -2   8   6        0.19       -1.53      1.53 o 
  -1   8   6       93.72      100.41      4.54 o 
   0   8   6       60.72       59.15      3.79 o 
   1   8   6       16.27       20.00      2.79 o 
   2   8   6      117.60      117.36      5.49 o 
   3   8   6       36.94       42.52      4.34 o 
   4   8   6        6.38        9.09      3.72 o 
   5   8   6        0.86       -2.00      2.00 o 
  -8   9   6        4.10        3.83      3.72 o 
  -7   9   6        4.92        5.19      3.72 o 
  -6   9   6        3.38        4.75      3.50 o 
  -5   9   6       71.30       73.10      4.34 o 
  -4   9   6       32.37       41.68      4.65 o 
  -3   9   6       31.49       39.21      3.36 o 
  -2   9   6       40.33       38.66      4.04 o 
  -1   9   6        6.74       10.58      2.32 o 
   0   9   6       92.56       87.79      4.57 o 
   1   9   6       61.61       64.99      4.13 o 
   2   9   6       25.50       26.01      3.18 o 
   3   9   6       37.12       37.64      5.49 o 
   4   9   6       19.07       22.62      5.14 o 
  -7  10   6        6.14        3.72      3.83 o 
  -6  10   6        6.28       12.68      4.21 o 
  -5  10   6       13.78       16.45      4.59 o 
  -4  10   6       52.89       60.22      6.56 o 
  -3  10   6       16.16       17.21      4.59 o 
  -2  10   6       58.11       54.87      6.23 o 
  -1  10   6       24.90       19.24      4.54 o 
   0  10   6       33.18       36.29      5.41 o 
   1  10   6       26.18       32.84      5.30 o 
   2  10   6       49.40       56.18      6.56 o 
   3  10   6       15.13       14.43      4.75 o 
  -5  11   6        4.00        0.16      3.44 o 
  -4  11   6       21.29       23.44      5.14 o 
  -3  11   6        7.70       13.94      4.26 o 
  -2  11   6        1.97        1.04      3.28 o 
  -1  11   6       23.81       26.45      5.25 o 
   0  11   6       21.14       14.37      4.54 o 
   1  11   6       50.89       64.92      7.00 o 
   2  11   6       22.03       31.26      5.79 o 
  -2  12   6        5.57       11.80      4.54 o 
  -1  12   6        0.15       -3.33      3.33 o 
  -4 -11   7        3.57        5.92      2.83 o 
  -3 -11   7       12.22       13.93      3.14 o 
  -2 -11   7        5.39        8.43      3.61 o 
  -1 -11   7       11.23        7.03      5.68 o 
   0 -11   7        9.58        6.93      2.84 o 
  -6 -10   7       23.21       36.38      4.04 o 
  -5 -10   7        6.09        6.10      2.63 o 
  -4 -10   7        0.15       -1.39      2.13 o 
  -3 -10   7       15.69       18.32      3.16 o 
  -2 -10   7        0.37        1.68      3.47 o 
  -1 -10   7        7.48        9.62      3.83 o 
   0 -10   7        6.67        2.02      2.34 o 
   1 -10   7       77.39       78.76      5.02 o 
   2 -10   7       11.16       10.71      2.97 o 
  -7  -9   7        7.15        2.89      3.25 o 
  -6  -9   7       17.28       21.60      3.24 o 
  -5  -9   7        1.92        3.75      3.11 o 
  -4  -9   7        5.46        3.65      2.31 o 
  -3  -9   7       16.32       18.13      4.34 o 
  -2  -9   7      120.93      122.99      5.46 o 
  -1  -9   7       24.83       28.16      3.28 o 
   0  -9   7       56.49       53.35      7.57 o 
   1  -9   7        6.79        6.95      8.22 o 
   2  -9   7       10.75       13.27      2.91 o 
   3  -9   7        0.55        2.51      1.62 o 
  -8  -8   7       16.17       16.45      3.08 o 
  -7  -8   7       30.84       29.39      6.64 o 
  -6  -8   7       37.53       40.85      3.64 o 
  -5  -8   7       69.36       67.25      4.23 o 
  -4  -8   7      102.43      105.61      5.05 o 
  -3  -8   7      126.37      133.72      6.75 o 
  -2  -8   7       82.46       92.28      4.67 o 
  -1  -8   7       75.41       72.79      4.26 o 
   0  -8   7        6.97       11.56      2.49 o 
   1  -8   7       21.54       20.32      2.89 o 
   2  -8   7        3.58        7.32      1.48 o 
   3  -8   7        2.03        4.95      2.11 o 
   4  -8   7        1.92        1.81      1.66 o 
  -9  -7   7        7.23        6.24      2.61 o 
  -8  -7   7        4.58        7.25      2.49 o 
  -7  -7   7       17.69       14.44      2.69 o 
  -6  -7   7       26.12       25.09      3.03 o 
  -5  -7   7       57.45       50.83      2.33 o 
  -4  -7   7        0.31       -0.50      1.69 o 
  -3  -7   7        2.06       -0.45      1.97 o 
  -2  -7   7       16.09       13.69      2.39 o 
  -1  -7   7       16.52       17.74      2.56 o 
   0  -7   7       74.51       66.14      3.82 o 
   1  -7   7       66.03       71.12      6.31 o 
   2  -7   7        7.69        8.90      2.33 o 
   3  -7   7        8.88        8.61      1.70 o 
   4  -7   7        2.63        2.08      2.46 o 
   5  -7   7       13.14       12.03      2.68 o 
  -9  -6   7       20.95       19.45      3.08 o 
  -8  -6   7       24.82       22.32      3.33 o 
  -7  -6   7        3.46        2.11      1.87 o 
  -6  -6   7        9.09        6.71      1.50 o 
  -5  -6   7      109.40      100.96      4.27 o 
  -4  -6   7       20.03       23.22      4.95 o 
  -3  -6   7       79.98       85.95      4.04 o 
  -2  -6   7       65.87       76.42      3.79 o 
  -1  -6   7        1.09        0.57      2.02 o 
   0  -6   7       50.30       51.40      3.21 o 
   1  -6   7       44.92       48.87      3.23 o 
   2  -6   7       11.91       13.79      2.03 o 
   3  -6   7       20.20       22.70      2.44 o 
   4  -6   7        0.78       -0.04      2.84 o 
   5  -6   7        9.56       11.95      2.51 o 
   6  -6   7        2.65       -1.94      1.94 o 
 -10  -5   7        2.47        5.68      3.39 o 
  -9  -5   7       22.88       24.43      4.75 o 
  -8  -5   7        0.19       -1.59      1.59 o 
  -7  -5   7        2.12        3.18      2.40 o 
  -6  -5   7        8.04        6.37      1.38 o 
  -5  -5   7      102.29       96.11      2.79 o 
  -4  -5   7       72.08       71.01      3.53 o 
  -3  -5   7      283.08      283.32      6.58 o 
  -2  -5   7      196.96      206.24      5.53 o 
  -1  -5   7      181.78      180.75      9.56 o 
   0  -5   7       51.53       46.60      2.91 o 
   1  -5   7       74.01       68.70      3.48 o 
   2  -5   7      111.58      105.15      2.97 o 
   3  -5   7       54.81       59.65      2.66 o 
   4  -5   7       72.14       67.15      3.74 o 
   5  -5   7       49.71       54.94      3.73 o 
   6  -5   7       24.74       27.04      3.23 o 
 -10  -4   7        0.79        2.73      3.17 o 
  -9  -4   7       13.41        7.92      3.55 o 
  -8  -4   7       19.03       22.41      3.85 o 
  -7  -4   7       27.76       24.58      1.97 o 
  -6  -4   7       51.44       48.62      2.30 o 
  -5  -4   7      161.13      150.57      3.37 o 
  -4  -4   7      331.46      312.93      6.71 o 
  -3  -4   7       91.87      101.66      3.69 o 
  -2  -4   7       58.30       55.45      2.84 o 
  -1  -4   7      347.26      336.92      6.83 o 
   0  -4   7       90.55       89.57      3.46 o 
   1  -4   7       52.02       48.85      1.78 o 
   2  -4   7      208.50      194.97      3.92 o 
   3  -4   7       21.45       13.90      1.98 o 
   4  -4   7        1.27        0.27      1.56 o 
   5  -4   7        6.55       13.48      2.45 o 
   6  -4   7        4.39        4.05      3.58 o 
 -10  -3   7        8.06        2.46      2.95 o 
  -9  -3   7        4.80        0.98      2.73 o 
  -8  -3   7       26.70       23.12      3.99 o 
  -7  -3   7        2.41        1.25      1.20 o 
  -6  -3   7       30.13       30.86      1.86 o 
  -5  -3   7       46.37       50.26      2.85 o 
  -4  -3   7       75.23       77.38      2.42 o 
  -3  -3   7       94.52       95.05      3.22 o 
  -2  -3   7       64.52       66.40      2.73 o 
  -1  -3   7       16.45       14.08      1.60 o 
   0  -3   7       90.16       93.31      3.14 o 
   1  -3   7      195.19      200.76      3.54 o 
   2  -3   7       39.84       39.38      2.00 o 
   3  -3   7       19.93       20.98      2.16 o 
   4  -3   7        8.79        7.99      1.90 o 
   5  -3   7        2.47        4.69      1.97 o 
   6  -3   7        8.70       10.85      4.78 o 
   7  -3   7        4.61        3.14      3.31 o 
 -11  -2   7        4.05        7.00      3.66 o 
 -10  -2   7       20.73       19.95      4.26 o 
  -9  -2   7       37.22       36.18      4.81 o 
  -8  -2   7       46.83       45.03      7.02 o 
  -7  -2   7       95.94       95.65     13.25 o 
  -6  -2   7       77.32       78.41      4.84 o 
  -5  -2   7       78.86       79.45      2.36 o 
  -4  -2   7      409.75      424.31      5.62 o 
  -3  -2   7      361.09      359.02      5.12 o 
  -2  -2   7      411.62      405.03      6.50 o 
  -1  -2   7      299.66      297.73      5.26 o 
   0  -2   7       61.03       60.60      1.85 o 
   1  -2   7       23.26       22.95      2.40 o 
   2  -2   7      119.45      123.11      3.79 o 
   3  -2   7       22.80       20.70      2.12 o 
   4  -2   7       93.96       87.20      3.88 o 
   5  -2   7        3.12        1.72      1.72 o 
   6  -2   7        3.84        8.66      3.66 o 
   7  -2   7       12.60       15.61      2.85 o 
 -11  -1   7        2.94        1.86      3.01 o 
 -10  -1   7        0.31       -2.35      2.35 o 
  -9  -1   7        5.44       -0.11      2.35 o 
  -8  -1   7      224.45      214.96      9.34 o 
  -7  -1   7       19.05       15.83      3.20 o 
  -6  -1   7       72.81       74.38      5.26 o 
  -5  -1   7       81.03       83.60      2.69 o 
  -4  -1   7        4.36        5.89      1.04 o 
  -3  -1   7      129.10      134.37      3.52 o 
  -2  -1   7       19.70       20.75      1.20 o 
  -1  -1   7      351.66      351.00      4.84 o 
   0  -1   7      164.17      165.50      3.17 o 
   1  -1   7      221.15      216.46      4.67 o 
   2  -1   7      103.04      105.21      3.48 o 
   3  -1   7      115.02      110.96      3.93 o 
   4  -1   7       86.26       82.66      4.07 o 
   5  -1   7       16.25       18.17      3.09 o 
   6  -1   7        5.02        5.14      2.12 o 
   7  -1   7       22.22       21.62      3.12 o 
 -11   0   7        1.06        1.26      2.95 o 
 -10   0   7       33.44       36.61      4.81 o 
  -9   0   7        1.23        1.26      2.46 o 
  -8   0   7       10.85       11.28      1.78 o 
  -7   0   7       10.78        9.94      1.78 o 
  -6   0   7        5.07        3.54      1.35 o 
  -5   0   7       87.10       86.44      2.90 o 
  -4   0   7      286.36      309.29      5.39 o 
  -3   0   7        0.68        1.05      0.68 o 
  -2   0   7        8.69        8.74      0.85 o 
  -1   0   7       11.05       11.46      1.20 o 
   0   0   7       56.78       54.75      1.74 o 
   1   0   7       42.60       39.32      2.08 o 
   2   0   7       37.45       32.36      2.60 o 
   3   0   7      192.91      189.53      5.00 o 
   4   0   7        1.35       -1.35      1.41 o 
   5   0   7       24.85       25.96      2.67 o 
   6   0   7        2.56        2.51      1.93 o 
   7   0   7        2.86        1.09      2.21 o 
 -11   1   7        2.91        1.86      3.11 o 
 -10   1   7        0.29       -1.10      1.85 o 
  -9   1   7        5.60       -0.20      1.83 o 
  -8   1   7      223.07      221.68      5.17 o 
  -7   1   7       18.17       17.88      2.69 o 
  -6   1   7       71.94       78.49      2.77 o 
  -5   1   7       82.05       82.75      2.78 o 
  -4   1   7        3.54        4.68      1.31 o 
  -3   1   7      130.37      134.23      3.08 o 
  -2   1   7       20.09       17.70      1.04 o 
  -1   1   7      360.31      366.74      4.92 o 
   0   1   7      162.20      162.05      2.46 o 
   1   1   7      227.18      230.38      3.35 o 
   2   1   7      107.91      107.41      3.13 o 
   3   1   7      111.24      107.12      3.37 o 
   4   1   7       85.35       84.90      3.75 o 
   5   1   7       15.73       16.34      2.36 o 
   6   1   7        5.04        5.82      2.08 o 
   7   1   7       21.92       20.87      2.97 o 
 -11   2   7        3.88        4.43      3.63 o 
 -10   2   7       20.49       25.71      4.51 o 
  -9   2   7       36.32       42.41      8.36 o 
  -8   2   7       48.55       50.95      3.49 o 
  -7   2   7       96.42       98.83      4.38 o 
  -6   2   7       78.65       77.66      4.50 o 
  -5   2   7       79.53       77.53      2.40 o 
  -4   2   7      416.85      438.85      8.23 o 
  -3   2   7      359.32      356.60      6.97 o 
  -2   2   7      411.98      400.77      7.44 o 
  -1   2   7      299.97      292.44      6.21 o 
   0   2   7       64.68       64.42      3.07 o 
   1   2   7       20.90       23.25      2.13 o 
   2   2   7      122.99      126.45      3.40 o 
   3   2   7       21.16       19.55      1.67 o 
   4   2   7       93.44       94.46      3.23 o 
   5   2   7        3.01        4.64      1.56 o 
   6   2   7        3.69        4.78      2.98 o 
   7   2   7       12.67       17.02      3.50 o 
 -10   3   7        7.91        9.05      2.44 o 
  -9   3   7        4.79        5.57      2.07 o 
  -8   3   7       26.31       21.69      4.33 o 
  -7   3   7        2.67        1.91      1.22 o 
  -6   3   7       28.91       27.24      2.68 o 
  -5   3   7       46.42       43.81      8.47 o 
  -4   3   7       74.75       77.91      4.26 o 
  -3   3   7       98.09      102.34      3.83 o 
  -2   3   7       62.30       71.00      3.34 o 
  -1   3   7       15.85       15.73      1.92 o 
   0   3   7       85.43       85.63      3.66 o 
   1   3   7      191.28      189.74      5.36 o 
   2   3   7       42.48       42.63      8.36 o 
   3   3   7       21.29       22.85      1.66 o 
   4   3   7        9.69        7.68      1.44 o 
   5   3   7        2.72        0.41      1.34 o 
   6   3   7        8.50       11.36      2.32 o 
   7   3   7        4.41        6.04      2.26 o 
 -10   4   7        0.72       -0.49      3.17 o 
  -9   4   7       12.78       12.19      3.88 o 
  -8   4   7       18.56       15.05      2.66 o 
  -7   4   7       28.02       27.89      4.48 o 
  -6   4   7       50.80       46.71      3.36 o 
  -5   4   7      161.89      148.58      5.08 o 
  -4   4   7      333.36      310.24      7.21 o 
  -3   4   7       90.28       93.16      5.27 o 
  -2   4   7       60.33       61.03      3.26 o 
  -1   4   7      339.67      316.23      7.13 o 
   0   4   7       94.72       93.97      4.05 o 
   1   4   7       51.57       50.24      3.20 o 
   2   4   7      208.93      194.43      7.27 o 
   3   4   7       20.00       20.93      2.68 o 
   4   4   7        1.47        1.57      1.87 o 
   5   4   7        6.24        9.74      1.81 o 
   6   4   7        4.49        5.78      1.72 o 
 -10   5   7        2.45        0.60      3.03 o 
  -9   5   7       22.98       22.33      2.87 o 
  -8   5   7        0.24       -1.25      1.25 o 
  -7   5   7        2.34        3.78      2.09 o 
  -6   5   7        8.71        7.16      2.19 o 
  -5   5   7      103.61      100.46      4.47 o 
  -4   5   7       69.05       67.69      3.71 o 
  -3   5   7      283.83      267.57     14.54 o 
  -2   5   7      200.09      199.07     12.76 o 
  -1   5   7      179.04      172.29      5.44 o 
   0   5   7       53.54       50.46      3.24 o 
   1   5   7       76.37       77.61      4.01 o 
   2   5   7      111.26      111.17      4.77 o 
   3   5   7       54.61       50.43      3.61 o 
   4   5   7       71.52       72.62      7.32 o 
   5   5   7       49.38       45.03      8.14 o 
   6   5   7       25.49       29.63      3.63 o 
  -9   6   7       21.76       23.97      2.63 o 
  -8   6   7       25.53       29.51      3.41 o 
  -7   6   7        2.93        4.05      2.12 o 
  -6   6   7        8.57        1.53      3.58 o 
  -5   6   7      104.74       97.14      4.61 o 
  -4   6   7       18.49       23.57      2.68 o 
  -3   6   7       82.94       90.94      4.28 o 
  -2   6   7       66.34       71.35      3.85 o 
  -1   6   7        1.23        2.74      1.78 o 
   0   6   7       49.30       52.02      4.02 o 
   1   6   7       46.18       44.79      3.96 o 
   2   6   7       10.74        7.05      2.19 o 
   3   6   7       20.11       25.09      3.10 o 
   4   6   7        0.96        0.16      1.90 o 
   5   6   7        9.91       10.08      2.80 o 
   6   6   7        2.66        3.12      2.51 o 
  -9   7   7        7.07       11.37      4.37 o 
  -8   7   7        4.53        5.07      2.58 o 
  -7   7   7       18.37       14.33      4.37 o 
  -6   7   7       25.87       21.75      3.01 o 
  -5   7   7       56.14       54.07      3.86 o 
  -4   7   7        0.48       -1.65      1.65 o 
  -3   7   7        2.28        2.09      1.87 o 
  -2   7   7       16.16       19.01      2.61 o 
  -1   7   7       17.80       21.45      2.98 o 
   0   7   7       74.47       67.64      5.85 o 
   1   7   7       65.50       76.76     11.67 o 
   2   7   7        7.00        5.14      2.20 o 
   3   7   7        8.42        5.26      5.93 o 
   4   7   7        2.41        5.34      2.34 o 
   5   7   7       12.55       11.86      4.62 o 
  -8   8   7       16.25       27.60      5.30 o 
  -7   8   7       31.12       41.22      5.16 o 
  -6   8   7       38.13       45.32      3.88 o 
  -5   8   7       70.29       78.90      6.28 o 
  -4   8   7      103.57      101.27      4.93 o 
  -3   8   7      126.75      131.37      6.45 o 
  -2   8   7       81.46       92.86      4.71 o 
  -1   8   7       74.71       73.25      4.31 o 
   0   8   7        7.39       10.18      2.90 o 
   1   8   7       22.37       26.69      3.13 o 
   2   8   7        3.77        2.43      2.16 o 
   3   8   7        2.09        5.71      2.81 o 
   4   8   7        2.06        1.40      2.33 o 
  -7   9   7        7.42        4.21      3.66 o 
  -6   9   7       17.96       25.12      4.62 o 
  -5   9   7        1.73        3.92      2.23 o 
  -4   9   7        5.27       10.39      2.57 o 
  -3   9   7       15.71       16.04      4.97 o 
  -2   9   7      120.64      115.99      5.35 o 
  -1   9   7       23.40       24.53      3.16 o 
   0   9   7       54.30       54.99      4.04 o 
   1   9   7        6.05        8.79      2.59 o 
   2   9   7       11.57       13.81      2.89 o 
   3   9   7        0.56       -2.62      2.62 o 
  -6  10   7       22.28       34.21      5.85 o 
  -5  10   7        5.48        6.83      3.99 o 
  -4  10   7        0.19        3.17      3.55 o 
  -3  10   7       14.34        6.23      3.83 o 
  -2  10   7        0.23       -1.79      1.92 o 
  -1  10   7        7.66        8.49      5.25 o 
   0  10   7        6.24        3.82      2.27 o 
   1  10   7       77.53       96.56      8.14 o 
   2  10   7       11.50       10.06      4.32 o 
  -4  11   7        3.76        3.55      4.04 o 
  -3  11   7       12.78       23.66      5.36 o 
  -2  11   7        5.94        6.28      3.93 o 
  -1  11   7       11.90        6.89      4.04 o 
   0  11   7       10.37       12.68      4.37 o 
  -5 -10   8       37.19       44.90      4.23 o 
  -4 -10   8       32.20       31.76      4.29 o 
  -3 -10   8       61.92       72.54      4.97 o 
  -2 -10   8       49.87       60.93      4.61 o 
  -1 -10   8       12.71       16.02      3.99 o 
   0 -10   8        2.15        3.01      2.60 o 
   1 -10   8       17.18        9.12      2.99 o 
  -7  -9   8       36.10       43.48      4.24 o 
  -6  -9   8        6.36        6.12      2.61 o 
  -5  -9   8        0.87        4.56      2.47 o 
  -4  -9   8        9.54       11.89      2.81 o 
  -3  -9   8       18.84       22.18      3.22 o 
  -2  -9   8        4.78        3.34      2.30 o 
  -1  -9   8       28.19       32.11      3.53 o 
   0  -9   8       19.37       20.15      3.12 o 
   1  -9   8        3.61        1.64      2.68 o 
   2  -9   8       14.58       16.87      4.18 o 
  -8  -8   8        1.34        0.38      3.22 o 
  -7  -8   8        1.68        1.12      2.26 o 
  -6  -8   8        1.66       -0.37      2.03 o 
  -5  -8   8        7.15        4.21      2.27 o 
  -4  -8   8       25.09       23.33      5.63 o 
  -3  -8   8        3.69        4.96      2.26 o 
  -2  -8   8       11.32        9.28      4.81 o 
  -1  -8   8       27.32       26.06      3.12 o 
   0  -8   8       14.74       17.58      4.54 o 
   1  -8   8       31.41       28.13      3.39 o 
   2  -8   8       11.79       13.60      2.81 o 
   3  -8   8       21.01       27.11      3.06 o 
  -8  -7   8        1.31        0.55      3.17 o 
  -7  -7   8       43.77       42.01      3.65 o 
  -6  -7   8        3.49        3.77      2.10 o 
  -5  -7   8        9.21        8.29      1.33 o 
  -4  -7   8       14.79        8.54      2.23 o 
  -3  -7   8        3.93        1.35      1.86 o 
  -2  -7   8       55.10       50.06      4.29 o 
  -1  -7   8       48.33       52.25      3.96 o 
   0  -7   8        3.48        8.26      2.18 o 
   1  -7   8       31.88       29.71      6.78 o 
   2  -7   8        0.11       -0.64      1.43 o 
   3  -7   8        4.60        3.37      2.71 o 
   4  -7   8       23.11       25.03      3.52 o 
  -9  -6   8       18.87       13.06      4.26 o 
  -8  -6   8       14.43       20.49      4.75 o 
  -7  -6   8        5.48        3.87      2.05 o 
  -6  -6   8      105.45       97.76      5.86 o 
  -5  -6   8      112.16       98.82      7.04 o 
  -4  -6   8       30.48       33.41      2.85 o 
  -3  -6   8      222.99      226.78      6.25 o 
  -2  -6   8      175.76      184.89      5.66 o 
  -1  -6   8       41.01       40.66      3.05 o 
   0  -6   8      121.92      126.64      4.80 o 
   1  -6   8       77.98       80.18      4.02 o 
   2  -6   8       18.61       23.03      2.76 o 
   3  -6   8       39.53       41.39      2.98 o 
   4  -6   8        5.81       10.72      5.46 o 
   5  -6   8       26.70       34.52      3.47 o 
  -9  -5   8        5.11        5.08      3.44 o 
  -8  -5   8        6.49        9.40      3.50 o 
  -7  -5   8       13.26        9.49      2.02 o 
  -6  -5   8        7.50        5.43      1.32 o 
  -5  -5   8        1.07        0.93      1.03 o 
  -4  -5   8       12.43        9.81      3.01 o 
  -3  -5   8      246.79      229.61      6.23 o 
  -2  -5   8      349.10      346.99     11.69 o 
  -1  -5   8       39.25       38.95      2.81 o 
   0  -5   8       12.89       13.43      2.02 o 
   1  -5   8       20.22       22.85      3.80 o 
   2  -5   8       33.63       30.97      2.33 o 
   3  -5   8        8.48        9.56      1.98 o 
   4  -5   8        4.65        4.13      2.24 o 
   5  -5   8        2.30        3.47      2.21 o 
 -10  -4   8        3.41        6.12      3.55 o 
  -9  -4   8       32.62       30.33      4.92 o 
  -8  -4   8       25.65       31.37      4.59 o 
  -7  -4   8       43.42       40.03      2.87 o 
  -6  -4   8       22.04       25.22      2.27 o 
  -5  -4   8       24.58       29.80      2.61 o 
  -4  -4   8       18.57       16.19      1.96 o 
  -3  -4   8       54.31       57.33      2.94 o 
  -2  -4   8       81.10       89.78      3.48 o 
  -1  -4   8      131.07      119.76      3.97 o 
   0  -4   8      154.90      148.65      7.10 o 
   1  -4   8       70.71       69.45      2.75 o 
   2  -4   8       41.94       48.37      5.38 o 
   3  -4   8       30.79       30.33      4.70 o 
   4  -4   8       42.98       46.43      5.03 o 
   5  -4   8        4.15        5.46      2.19 o 
 -10  -3   8        2.21        8.31      3.61 o 
  -9  -3   8        0.41        1.09      2.79 o 
  -8  -3   8        9.34        6.32      2.62 o 
  -7  -3   8       41.79       39.84      2.85 o 
  -6  -3   8       42.25       38.60      2.87 o 
  -5  -3   8       19.58       22.76      1.94 o 
  -4  -3   8       34.58       34.55      2.06 o 
  -3  -3   8        4.89        2.57      2.13 o 
  -2  -3   8       27.90       22.57      3.17 o 
  -1  -3   8       63.05       61.53      4.59 o 
   0  -3   8      119.10      109.83      3.02 o 
   1  -3   8        0.24       -0.54      1.08 o 
   2  -3   8        8.08        8.51      1.91 o 
   3  -3   8       78.32       72.77      3.53 o 
   4  -3   8        0.33       -1.52      1.52 o 
   5  -3   8       20.82       23.19      2.89 o 
   6  -3   8       37.32       46.17      5.57 o 
 -10  -2   8        8.20        2.02      3.17 o 
  -9  -2   8       32.76       38.64      4.86 o 
  -8  -2   8        8.14        6.25      1.99 o 
  -7  -2   8       12.94       11.60      1.95 o 
  -6  -2   8       18.14       19.57      2.05 o 
  -5  -2   8       80.07       77.50      4.84 o 
  -4  -2   8      103.51       95.88      3.22 o 
  -3  -2   8       69.61       67.05      2.49 o 
  -2  -2   8      109.15      101.35      9.45 o 
  -1  -2   8       33.88       38.67      1.95 o 
   0  -2   8       79.03       82.11      2.80 o 
   1  -2   8       66.94       63.91      2.78 o 
   2  -2   8        8.98        8.98      1.63 o 
   3  -2   8        9.75        9.08      3.22 o 
   4  -2   8       54.94       52.99      3.42 o 
   5  -2   8        9.72       12.39      2.39 o 
   6  -2   8        2.09        3.45      2.15 o 
 -10  -1   8        4.22        1.04      3.01 o 
  -9  -1   8       22.49       22.52      2.80 o 
  -8  -1   8        4.97        5.20      1.91 o 
  -7  -1   8       19.72       19.90      2.27 o 
  -6  -1   8       22.81       22.29      2.13 o 
  -5  -1   8       30.44       30.96      2.32 o 
  -4  -1   8      363.73      377.33      8.20 o 
  -3  -1   8      145.09      151.14      3.80 o 
  -2  -1   8      183.69      183.84      4.08 o 
  -1  -1   8       16.24       19.65      1.60 o 
   0  -1   8       16.64       16.85      1.75 o 
   1  -1   8       47.20       41.46      2.34 o 
   2  -1   8      119.65      110.36      3.84 o 
   3  -1   8        5.72        5.09      1.78 o 
   4  -1   8       33.98       34.57      2.86 o 
   5  -1   8        0.46        2.23      1.85 o 
   6  -1   8        4.82        4.00      2.18 o 
 -10   0   8        3.92        1.26      2.68 o 
  -9   0   8        4.57        3.15      1.97 o 
  -8   0   8      217.68      209.67      8.33 o 
  -7   0   8      108.72      100.70      4.04 o 
  -6   0   8      294.94      284.00      6.26 o 
  -5   0   8      627.61      619.57      9.93 o 
  -4   0   8      608.86      607.68      9.73 o 
  -3   0   8      227.67      221.90      4.56 o 
  -2   0   8       83.64       84.43      2.75 o 
  -1   0   8       59.89       52.23      2.31 o 
   0   0   8      360.49      353.71     10.98 o 
   1   0   8       68.57       56.79      2.64 o 
   2   0   8       16.59       19.87      3.91 o 
   3   0   8      208.50      196.19      5.31 o 
   4   0   8        2.07        2.09      1.75 o 
   5   0   8        3.42        2.78      1.91 o 
   6   0   8        0.66        0.16      1.93 o 
 -10   1   8        4.24        1.91      2.62 o 
  -9   1   8       22.51       22.22      2.70 o 
  -8   1   8        5.01        6.42      1.94 o 
  -7   1   8       19.86       17.71      1.86 o 
  -6   1   8       23.05       21.24      1.75 o 
  -5   1   8       29.78       30.16      3.93 o 
  -4   1   8      361.44      366.08      5.45 o 
  -3   1   8      143.13      140.28      8.14 o 
  -2   1   8      181.38      185.45      4.81 o 
  -1   1   8       16.97       19.80      1.94 o 
   0   1   8       16.63       19.90      0.96 o 
   1   1   8       45.59       44.64      3.03 o 
   2   1   8      118.43      109.93      3.56 o 
   3   1   8        5.50        6.62      3.52 o 
   4   1   8       33.11       33.41      2.65 o 
   5   1   8        0.55        0.75      1.67 o 
   6   1   8        5.00        5.53      2.22 o 
 -10   2   8        8.66       11.42      3.22 o 
  -9   2   8       32.98       29.90      2.78 o 
  -8   2   8        8.01        4.73      1.55 o 
  -7   2   8       11.95       10.05      1.79 o 
  -6   2   8       18.19       19.25      1.59 o 
  -5   2   8       74.87       67.02      3.47 o 
  -4   2   8       98.36       89.61      3.73 o 
  -3   2   8       68.95       64.37      3.17 o 
  -2   2   8      109.13      110.72      3.95 o 
  -1   2   8       36.00       37.27      3.74 o 
   0   2   8       76.70       71.07      3.41 o 
   1   2   8       69.64       67.12      3.45 o 
   2   2   8        8.29       10.86      2.19 o 
   3   2   8       10.85        9.27      1.58 o 
   4   2   8       54.60       52.33      2.94 o 
   5   2   8       10.31       10.85      2.11 o 
   6   2   8        1.99        0.68      1.89 o 
 -10   3   8        2.17        5.45      2.19 o 
  -9   3   8        0.40        0.10      1.41 o 
  -8   3   8        9.23       10.48      1.69 o 
  -7   3   8       42.00       44.89      3.42 o 
  -6   3   8       42.71       44.78      4.95 o 
  -5   3   8       19.41       22.65      2.41 o 
  -4   3   8       35.38       33.18      4.51 o 
  -3   3   8        5.19        6.38      1.70 o 
  -2   3   8       26.73       25.21      2.84 o 
  -1   3   8       61.00       59.07      3.28 o 
   0   3   8      120.44      116.22      4.43 o 
   1   3   8        0.14        2.32      1.56 o 
   2   3   8        8.14        8.21      1.98 o 
   3   3   8       79.51       76.72      9.24 o 
   4   3   8        0.41       -1.16      1.16 o 
   5   3   8       20.99       27.20      2.98 o 
   6   3   8       37.04       39.98      3.11 o 
 -10   4   8        3.46        1.86      3.55 o 
  -9   4   8       32.52       41.42      3.89 o 
  -8   4   8       25.32       24.52      4.45 o 
  -7   4   8       43.56       42.65      5.87 o 
  -6   4   8       22.76       32.07      3.20 o 
  -5   4   8       22.50       27.84      3.06 o 
  -4   4   8       17.39       21.30      2.50 o 
  -3   4   8       55.46       59.22      3.74 o 
  -2   4   8       84.39       83.08      4.01 o 
  -1   4   8      133.89      129.41      7.71 o 
   0   4   8      153.62      151.64      5.23 o 
   1   4   8       71.50       71.01      3.89 o 
   2   4   8       42.19       40.93      3.22 o 
   3   4   8       30.86       29.24      7.30 o 
   4   4   8       42.41       41.99      3.66 o 
   5   4   8        4.14        3.60      2.34 o 
  -9   5   8        5.17        4.92      1.67 o 
  -8   5   8        6.60        1.83      2.14 o 
  -7   5   8       13.24       11.85      2.55 o 
  -6   5   8        7.53       10.84      3.72 o 
  -5   5   8        1.13        2.79      1.89 o 
  -4   5   8       12.73        9.85      2.18 o 
  -3   5   8      244.93      229.43      6.51 o 
  -2   5   8      351.64      344.65      9.18 o 
  -1   5   8       40.35       39.68      3.21 o 
   0   5   8       12.76       11.12      2.25 o 
   1   5   8       20.17       22.92      3.55 o 
   2   5   8       33.99       30.30      3.77 o 
   3   5   8        8.23        5.88      2.16 o 
   4   5   8        4.96        0.40      2.08 o 
   5   5   8        2.23        1.21      2.25 o 
  -9   6   8       18.31       19.52      3.34 o 
  -8   6   8       14.85       14.48      2.93 o 
  -7   6   8        5.34        6.32      3.39 o 
  -6   6   8      107.37      108.56      5.63 o 
  -5   6   8      113.48       95.55      7.60 o 
  -4   6   8       32.92       34.22      3.22 o 
  -3   6   8      222.61      205.37      7.68 o 
  -2   6   8      173.45      192.80      8.94 o 
  -1   6   8       41.05       51.56      5.08 o 
   0   6   8      118.86      122.99      5.30 o 
   1   6   8       78.93       85.95      8.58 o 
   2   6   8       18.98       27.26      5.46 o 
   3   6   8       40.85       42.85      5.90 o 
   4   6   8        5.58       15.14      5.16 o 
   5   6   8       26.44       31.32      3.86 o 
  -8   7   8        1.32        5.09      2.60 o 
  -7   7   8       43.68       36.62      3.76 o 
  -6   7   8        3.64        5.53      2.47 o 
  -5   7   8        9.10        4.41      2.25 o 
  -4   7   8       14.99       13.69      3.55 o 
  -3   7   8        3.68        6.22      2.62 o 
  -2   7   8       54.81       53.74      3.85 o 
  -1   7   8       47.91       38.02      3.49 o 
   0   7   8        3.12        3.06      2.65 o 
   1   7   8       30.82       33.36      3.42 o 
   2   7   8        0.17        2.65      2.19 o 
   3   7   8        4.45        3.52      2.39 o 
   4   7   8       23.29       22.20      5.93 o 
  -8   8   8        1.22       -1.63      2.34 o 
  -7   8   8        2.05        0.66      2.31 o 
  -6   8   8        1.25        1.35      2.31 o 
  -5   8   8        7.33        4.81      2.60 o 
  -4   8   8       23.44       26.12      3.25 o 
  -3   8   8        4.06        1.76      2.16 o 
  -2   8   8       12.54       12.87      6.07 o 
  -1   8   8       25.57       26.02      3.21 o 
   0   8   8       14.64       14.50      2.88 o 
   1   8   8       29.57       36.65      3.84 o 
   2   8   8       11.59       13.93      3.22 o 
   3   8   8       20.59       24.51      6.72 o 
  -7   9   8       35.80       38.97      4.06 o 
  -6   9   8        6.35        9.50      3.39 o 
  -5   9   8        0.95       -2.13      2.13 o 
  -4   9   8        9.66       13.13      3.77 o 
  -3   9   8       19.39       25.31      3.32 o 
  -2   9   8        4.94        6.48      2.68 o 
  -1   9   8       28.87       23.25      3.23 o 
   0   9   8       19.92       23.16      3.29 o 
   1   9   8        3.43        5.10      2.61 o 
   2   9   8       14.83       13.25      3.11 o 
  -5  10   8       37.28       52.30      6.83 o 
  -4  10   8       32.68       40.66      6.18 o 
  -3  10   8       62.48       85.16      5.12 o 
  -2  10   8       50.39       47.72      5.00 o 
  -1  10   8       13.31       11.51      2.87 o 
   0  10   8        2.67       -1.43      2.71 o 
   1  10   8       16.91       21.04      5.46 o 
  -3 -10   9        2.46       -2.84      3.28 o 
  -6  -9   9       12.37       12.79      4.43 o 
  -5  -9   9        5.11        7.21      3.88 o 
  -4  -9   9        4.09        3.34      4.78 o 
  -3  -9   9       46.70       60.80      4.45 o 
  -2  -9   9        8.08       10.00      4.15 o 
  -1  -9   9       19.82       17.21      4.81 o 
   0  -9   9       16.79        7.71      4.26 o 
   1  -9   9       39.66       53.56      6.78 o 
  -7  -8   9       29.79       24.43      5.41 o 
  -6  -8   9       19.44       18.69      4.65 o 
  -5  -8   9       10.35       15.96      4.48 o 
  -4  -8   9       57.52       60.72      6.45 o 
  -3  -8   9       17.33       16.22      2.90 o 
  -2  -8   9       54.99       64.81      6.56 o 
  -1  -8   9       75.29       84.21      7.16 o 
   0  -8   9       99.21      116.24      8.42 o 
   1  -8   9       24.09       20.71      4.97 o 
   2  -8   9       13.59       15.19      4.54 o 
  -8  -7   9        1.60       -0.27      3.28 o 
  -7  -7   9        7.82       12.19      4.15 o 
  -6  -7   9       17.60       16.01      2.13 o 
  -5  -7   9       25.96       25.69      4.81 o 
  -4  -7   9       10.73        3.55      3.28 o 
  -3  -7   9        3.57        6.23      3.44 o 
  -2  -7   9       10.31       13.28      3.93 o 
  -1  -7   9        4.14        4.15      3.44 o 
   0  -7   9       33.12       40.44      5.41 o 
   1  -7   9       48.65       45.96      5.85 o 
   2  -7   9        4.29        7.65      3.88 o 
   3  -7   9        6.53        2.82      1.96 o 
  -8  -6   9       26.69       23.88      4.75 o 
  -7  -6   9       18.05       14.26      2.25 o 
  -6  -6   9       13.86       19.39      2.54 o 
  -5  -6   9       82.28       99.90      7.32 o 
  -4  -6   9       20.38       23.23      4.37 o 
  -3  -6   9       48.78       61.21      5.63 o 
  -2  -6   9       76.88       71.64      6.01 o 
  -1  -6   9       31.69       33.88      4.70 o 
   0  -6   9       28.72       26.89      4.43 o 
   1  -6   9       28.50       27.82      4.65 o 
   2  -6   9       29.03       32.51      2.64 o 
   3  -6   9       46.05       54.00      3.51 o 
   4  -6   9       12.86       15.59      2.67 o 
  -9  -5   9        7.54        4.92      3.44 o 
  -8  -5   9        0.98        0.35      1.79 o 
  -7  -5   9       12.36        9.65      2.06 o 
  -6  -5   9       17.81       14.25      3.11 o 
  -5  -5   9       36.92       35.52      3.44 o 
  -4  -5   9       25.54       27.32      4.26 o 
  -3  -5   9       14.33       14.37      3.39 o 
  -2  -5   9       89.72       95.80      6.39 o 
  -1  -5   9        3.01        3.66      2.73 o 
   0  -5   9       21.86       25.08      4.04 o 
   1  -5   9        4.54        3.01      1.94 o 
   2  -5   9        3.06        3.40      1.63 o 
   3  -5   9        0.20       -1.12      2.49 o 
   4  -5   9        0.12        1.62      2.92 o 
  -9  -4   9       22.25       21.48      4.48 o 
  -8  -4   9        1.48        0.97      1.77 o 
  -7  -4   9       87.49       89.80      3.98 o 
  -6  -4   9       19.81       15.60      2.01 o 
  -5  -4   9      100.79      108.08      3.65 o 
  -4  -4   9      242.02      225.35      4.74 o 
  -3  -4   9      136.62      136.68      7.05 o 
  -2  -4   9       21.43       17.38      3.39 o 
  -1  -4   9      103.50      104.87      6.39 o 
   0  -4   9       51.30       51.60      2.30 o 
   1  -4   9       10.66       12.69      1.74 o 
   2  -4   9       21.47       20.21      2.19 o 
   3  -4   9       27.83       31.94      2.78 o 
   4  -4   9        4.26        4.70      2.02 o 
 -10  -3   9        0.41        0.60      2.95 o 
  -9  -3   9        5.10        4.07      2.92 o 
  -8  -3   9        0.80        3.78      3.58 o 
  -7  -3   9       33.17       34.63      2.78 o 
  -6  -3   9       47.79       50.34      2.93 o 
  -5  -3   9       13.89       13.53      1.72 o 
  -4  -3   9        4.83        4.51      1.83 o 
  -3  -3   9       25.15       23.27      1.67 o 
  -2  -3   9      341.46      325.47      5.72 o 
  -1  -3   9        8.81        8.30      2.38 o 
   0  -3   9        7.44        7.26      1.41 o 
   1  -3   9       31.06       30.47      3.52 o 
   2  -3   9       57.28       53.90      3.06 o 
   3  -3   9       23.60       24.53      5.33 o 
   4  -3   9        9.95       12.67      2.36 o 
   5  -3   9        4.44        8.13      5.41 o 
 -10  -2   9        6.98        8.09      3.55 o 
  -9  -2   9       16.72       20.10      2.72 o 
  -8  -2   9       28.48       24.82      2.72 o 
  -7  -2   9       79.79       74.87      3.68 o 
  -6  -2   9       42.74       39.73      2.66 o 
  -5  -2   9       96.49       87.43      3.37 o 
  -4  -2   9      151.83      150.15      4.81 o 
  -3  -2   9      165.75      167.57      4.56 o 
  -2  -2   9      255.55      268.94      6.64 o 
  -1  -2   9      188.70      189.32      6.01 o 
   0  -2   9       72.88       69.10      2.93 o 
   1  -2   9      122.54      117.15      5.87 o 
   2  -2   9      149.98      133.66      4.38 o 
   3  -2   9       11.15       12.83      2.14 o 
   4  -2   9        9.93       14.36      4.48 o 
   5  -2   9        6.28        6.08      2.26 o 
 -10  -1   9        2.49        3.17      3.11 o 
  -9  -1   9        5.77        9.45      2.28 o 
  -8  -1   9       38.41       42.71      3.19 o 
  -7  -1   9       14.35       14.61      2.14 o 
  -6  -1   9       63.56       63.41      3.21 o 
  -5  -1   9       39.77       38.49      3.11 o 
  -4  -1   9       38.80       34.86      2.40 o 
  -3  -1   9      146.72      142.32      3.89 o 
  -2  -1   9      158.28      155.44      3.98 o 
  -1  -1   9       96.49       94.52      3.22 o 
   0  -1   9        5.93        5.07      1.39 o 
   1  -1   9       12.40       13.36      1.73 o 
   2  -1   9       45.88       47.67      2.84 o 
   3  -1   9       55.76       56.55      3.36 o 
   4  -1   9        4.41        5.97      1.95 o 
   5  -1   9        1.56        1.27      1.94 o 
 -10   0   9       35.42       38.31      4.81 o 
  -9   0   9       16.32       15.04      2.51 o 
  -8   0   9       41.55       46.11      3.26 o 
  -7   0   9       15.81       14.13      4.45 o 
  -6   0   9        0.09        0.47      1.34 o 
  -5   0   9        1.15        2.34      1.28 o 
  -4   0   9        1.44       -0.63      1.09 o 
  -3   0   9       19.94       24.89      1.78 o 
  -2   0   9      107.23      105.30      3.18 o 
  -1   0   9       12.78       12.74      1.48 o 
   0   0   9      291.69      285.10      5.67 o 
   1   0   9      150.64      149.53      4.19 o 
   2   0   9       19.54       23.50      2.16 o 
   3   0   9       37.18       41.71      4.13 o 
   4   0   9        0.49        1.03      1.68 o 
   5   0   9       35.15       39.84      3.66 o 
 -10   1   9        2.60        1.53      2.68 o 
  -9   1   9        5.76        4.92      1.97 o 
  -8   1   9       37.83       36.83      6.28 o 
  -7   1   9       14.73       12.06      4.04 o 
  -6   1   9       64.37       62.95      6.09 o 
  -5   1   9       39.15       37.62      2.21 o 
  -4   1   9       38.69       41.26      3.72 o 
  -3   1   9      145.96      142.09      6.01 o 
  -2   1   9      158.04      141.16      6.01 o 
  -1   1   9       96.34       91.43      5.03 o 
   0   1   9        5.93        8.36      2.35 o 
   1   1   9       12.52       13.61      1.46 o 
   2   1   9       45.90       47.91      2.62 o 
   3   1   9       56.20       54.08      5.33 o 
   4   1   9        4.43        1.96      2.21 o 
   5   1   9        1.52        0.31      1.77 o 
 -10   2   9        6.59        8.47      2.36 o 
  -9   2   9       16.53       16.93      5.41 o 
  -8   2   9       27.13       24.84      2.43 o 
  -7   2   9       81.06       75.17      8.12 o 
  -6   2   9       41.47       40.13      3.31 o 
  -5   2   9      101.21       87.93      5.46 o 
  -4   2   9      154.09      153.64     10.60 o 
  -3   2   9      169.41      179.18      5.26 o 
  -2   2   9      249.35      240.89      8.36 o 
  -1   2   9      188.73      192.91      7.49 o 
   0   2   9       68.16       67.33      4.75 o 
   1   2   9      118.05      107.71      6.01 o 
   2   2   9      147.51      144.05      7.05 o 
   3   2   9       12.24       13.17      3.22 o 
   4   2   9        9.34       12.68      1.93 o 
   5   2   9        6.28        8.12      4.21 o 
 -10   3   9        0.44        4.81      3.61 o 
  -9   3   9        5.23        7.98      3.50 o 
  -8   3   9        0.86        1.13      2.38 o 
  -7   3   9       33.56       29.56      3.12 o 
  -6   3   9       47.44       51.46      5.22 o 
  -5   3   9       13.70       12.83      2.27 o 
  -4   3   9        5.02        4.40      2.65 o 
  -3   3   9       24.95       27.12      2.68 o 
  -2   3   9      342.09      316.17     16.39 o 
  -1   3   9        8.87        7.84      2.05 o 
   0   3   9        7.40        6.73      2.38 o 
   1   3   9       31.14       35.52      4.10 o 
   2   3   9       57.05       54.65      4.97 o 
   3   3   9       23.41       22.52      3.93 o 
   4   3   9        9.79        9.29      3.33 o 
   5   3   9        4.53        4.70      3.22 o 
  -9   4   9       23.18       24.49      2.13 o 
  -8   4   9        1.83        2.70      2.40 o 
  -7   4   9       88.41       93.21      4.89 o 
  -6   4   9       18.93       16.07      2.65 o 
  -5   4   9      104.90      119.61      4.97 o 
  -4   4   9      238.77      219.49      6.47 o 
  -3   4   9      137.37      140.62      5.19 o 
  -2   4   9       20.64       26.19      2.74 o 
  -1   4   9      105.84       96.10      4.45 o 
   0   4   9       54.75       53.31      3.61 o 
   1   4   9       11.51       16.70      9.07 o 
   2   4   9       23.09       17.66      2.81 o 
   3   4   9       27.99       31.75      4.54 o 
   4   4   9        4.84        3.11      3.11 o 
   5   4   9        6.74        5.90      3.66 o 
  -9   5   9        7.42        6.75      2.70 o 
  -8   5   9        0.91        1.96      2.35 o 
  -7   5   9       12.08        9.94      2.62 o 
  -6   5   9       18.20       14.18      3.03 o 
  -5   5   9       37.59       39.36      3.83 o 
  -4   5   9       25.07       27.57      3.05 o 
  -3   5   9       14.43        8.85      2.43 o 
  -2   5   9       89.80       80.34      8.88 o 
  -1   5   9        3.04        2.44      1.95 o 
   0   5   9       21.76       19.67      5.38 o 
   1   5   9        4.47        8.81      2.39 o 
   2   5   9        3.01        1.15      2.05 o 
   3   5   9        0.19       -0.92      3.88 o 
   4   5   9        0.13        2.90      3.11 o 
  -8   6   9       26.23       26.18      6.97 o 
  -7   6   9       17.23       25.70      3.74 o 
  -6   6   9       13.95       16.42      2.98 o 
  -5   6   9       81.99       89.67      6.94 o 
  -4   6   9       19.67       32.78      3.33 o 
  -3   6   9       47.08       50.28      6.04 o 
  -2   6   9       78.12       77.43      4.46 o 
  -1   6   9       32.49       39.51      3.52 o 
   0   6   9       26.38       26.55      3.21 o 
   1   6   9       27.88       30.45      4.81 o 
   2   6   9       27.49       38.51      3.79 o 
   3   6   9       45.58       56.62      4.46 o 
   4   6   9       13.70       15.40      3.28 o 
  -8   7   9        1.58        0.91      3.99 o 
  -7   7   9        7.59       11.28      2.89 o 
  -6   7   9       17.29       16.04      4.78 o 
  -5   7   9       25.60       28.44      3.38 o 
  -4   7   9       10.98       11.66      3.06 o 
  -3   7   9        3.60        4.61      2.30 o 
  -2   7   9       10.48       13.84      2.72 o 
  -1   7   9        4.18        3.70      3.36 o 
   0   7   9       33.14       40.55      3.77 o 
   1   7   9       48.79       56.49      6.39 o 
   2   7   9        4.35        4.20      2.62 o 
   3   7   9        6.61        3.11      5.03 o 
  -7   8   9       29.21       36.41      4.01 o 
  -6   8   9       19.10       21.62      3.47 o 
  -5   8   9        9.81       10.44      2.90 o 
  -4   8   9       56.98       76.31      4.89 o 
  -3   8   9       15.81       16.82      3.07 o 
  -2   8   9       55.43       57.93      6.45 o 
  -1   8   9       76.68       77.16      4.97 o 
   0   8   9      101.70      109.01      5.67 o 
   1   8   9       24.93       27.63      3.72 o 
   2   8   9       14.16       18.60      3.40 o 
  -6   9   9       12.61       13.99      3.29 o 
  -5   9   9        5.29        7.99      2.94 o 
  -4   9   9        4.23        5.77      2.76 o 
  -3   9   9       46.56       50.46      4.35 o 
  -2   9   9        8.00       12.20      3.31 o 
  -1   9   9       19.78       30.90      4.75 o 
   0   9   9       16.88       13.92      3.18 o 
   1   9   9       39.59       42.64      4.29 o 
  -3  10   9        3.01        1.64      2.49 o 
  -2  10   9        8.92        8.39      2.86 o 
  -3  -9  10        0.06        0.22      3.33 o 
  -6  -8  10        5.15        6.12      3.93 o 
  -5  -8  10        2.70        3.28      3.50 o 
  -4  -8  10       49.04       39.02      5.68 o 
  -3  -8  10       13.49       15.79      4.43 o 
  -2  -8  10        8.25        4.48      3.50 o 
  -1  -8  10       15.45       15.52      4.54 o 
   0  -8  10       24.18       19.73      4.97 o 
  -7  -7  10       15.67       22.95      3.11 o 
  -6  -7  10        6.67        1.64      3.33 o 
  -5  -7  10       10.35        5.30      3.50 o 
  -4  -7  10       39.80       32.08      5.19 o 
  -3  -7  10       17.70       19.07      4.48 o 
  -2  -7  10        5.88       10.00      3.72 o 
  -1  -7  10        8.83        4.65      3.50 o 
   0  -7  10       21.42       25.14      5.08 o 
   1  -7  10        7.64        1.86      3.61 o 
  -8  -6  10        5.30        5.72      2.17 o 
  -7  -6  10        0.99        0.04      1.69 o 
  -6  -6  10        3.05        3.84      1.74 o 
  -5  -6  10       59.78       46.67      5.52 o 
  -4  -6  10      162.94      149.63      8.63 o 
  -3  -6  10        6.16        4.70      3.44 o 
  -2  -6  10       45.44       47.44      5.46 o 
  -1  -6  10       28.37       24.70      4.59 o 
   0  -6  10        8.31       13.55      3.99 o 
   1  -6  10       24.42       19.13      4.32 o 
   2  -6  10       21.86       26.39      2.64 o 
  -8  -5  10        9.12        6.52      2.10 o 
  -7  -5  10        8.95        6.70      1.89 o 
  -6  -5  10       14.48       14.63      2.07 o 
  -5  -5  10       14.56       14.00      2.24 o 
  -4  -5  10       38.38       42.41      4.92 o 
  -3  -5  10        4.74        2.19      2.68 o 
  -2  -5  10       52.04       47.60      5.08 o 
  -1  -5  10        3.52        0.33      2.84 o 
   0  -5  10        1.66        1.58      2.90 o 
   1  -5  10        1.95       -0.69      1.42 o 
   2  -5  10        0.79       -2.46      3.11 o 
   3  -5  10        0.44       -0.22      1.97 o 
  -9  -4  10       14.26       13.58      2.79 o 
  -8  -4  10        6.87        7.71      2.15 o 
  -7  -4  10        6.37        8.08      2.03 o 
  -6  -4  10       72.26       71.77      3.46 o 
  -5  -4  10       58.27       58.08      2.93 o 
  -4  -4  10       20.55       19.22      1.82 o 
  -3  -4  10      179.68      197.83      8.63 o 
  -2  -4  10      145.94      146.08      7.54 o 
  -1  -4  10       98.68       89.02      6.07 o 
   0  -4  10      130.18      130.87      3.97 o 
   1  -4  10      105.69       94.57      3.75 o 
   2  -4  10        2.21        3.67      1.73 o 
   3  -4  10       50.94       51.56      6.89 o 
  -9  -3  10        0.06        1.12      1.89 o 
  -8  -3  10       21.02       16.62      2.54 o 
  -7  -3  10        8.94        8.56      2.07 o 
  -6  -3  10        3.01        3.05      2.19 o 
  -5  -3  10       31.01       26.59      2.26 o 
  -4  -3  10       48.26       52.83      2.74 o 
  -3  -3  10       85.11       88.26      3.21 o 
  -2  -3  10       23.30       24.68      2.71 o 
  -1  -3  10       57.93       49.36      2.60 o 
   0  -3  10        6.93        7.67      4.29 o 
   1  -3  10       24.62       26.98      2.36 o 
   2  -3  10       37.32       31.94      2.79 o 
   3  -3  10        2.82        6.45      1.99 o 
   4  -3  10        4.82        1.13      1.97 o 
  -9  -2  10       37.70       35.24      3.28 o 
  -8  -2  10       21.01       16.98      3.77 o 
  -7  -2  10        2.43        1.64      1.66 o 
  -6  -2  10       61.68       59.23      3.18 o 
  -5  -2  10       70.62       69.95      3.22 o 
  -4  -2  10       40.82       39.96      2.48 o 
  -3  -2  10        8.17        7.27      1.56 o 
  -2  -2  10       41.27       42.11      2.38 o 
  -1  -2  10       13.18       12.67      2.57 o 
   0  -2  10       64.51       59.54      5.74 o 
   1  -2  10      125.85      125.64      4.29 o 
   2  -2  10      115.30      108.54      5.63 o 
   3  -2  10       63.40       67.42      3.71 o 
   4  -2  10       21.59       17.32      2.65 o 
 -10  -1  10       19.09       12.13      3.83 o 
  -9  -1  10        9.39        9.78      2.37 o 
  -8  -1  10        8.29        8.78      2.12 o 
  -7  -1  10       29.77       34.53      3.22 o 
  -6  -1  10        9.44        5.74      1.74 o 
  -5  -1  10       29.94       28.76      2.30 o 
  -4  -1  10       31.88       33.17      2.30 o 
  -3  -1  10        1.65        1.66      1.97 o 
  -2  -1  10       50.58       48.59      2.55 o 
  -1  -1  10       67.19       65.06      3.99 o 
   0  -1  10       10.47       10.87      2.43 o 
   1  -1  10       34.24       39.52      2.61 o 
   2  -1  10       25.97       22.37      2.36 o 
   3  -1  10        1.75       -1.59      1.59 o 
   4  -1  10        9.28       13.78      2.41 o 
 -10   0  10       18.77       18.78      2.84 o 
  -9   0  10       14.26       11.48      2.44 o 
  -8   0  10        7.34        6.05      2.73 o 
  -7   0  10       10.12       12.77      2.00 o 
  -6   0  10       43.98       38.65      2.58 o 
  -5   0  10       16.19       13.52      1.75 o 
  -4   0  10      128.91      131.38      3.73 o 
  -3   0  10       72.36       76.28      2.81 o 
  -2   0  10      260.23      255.38      5.13 o 
  -1   0  10       67.71       70.20      2.81 o 
   0   0  10        8.35        9.71      1.57 o 
   1   0  10        0.12       -0.19      1.34 o 
   2   0  10        5.01        6.86      1.72 o 
   3   0  10        0.18        0.53      1.89 o 
   4   0  10        8.29        5.52      3.33 o 
 -10   1  10       18.82       20.93      4.54 o 
  -9   1  10        9.73        6.65      2.32 o 
  -8   1  10        8.36        9.86      1.98 o 
  -7   1  10       29.02       26.14      2.49 o 
  -6   1  10        9.57        9.50      1.59 o 
  -5   1  10       28.48       25.08      3.39 o 
  -4   1  10       30.75       27.32      3.28 o 
  -3   1  10        1.37       -0.05      1.80 o 
  -2   1  10       52.23       53.77      4.21 o 
  -1   1  10       68.99       65.69      4.65 o 
   0   1  10       11.08       13.77      2.84 o 
   1   1  10       34.64       29.02      3.61 o 
   2   1  10       26.15       31.81      2.09 o 
   3   1  10        1.65        2.03      1.72 o 
   4   1  10        9.19        8.72      2.00 o 
  -9   2  10       38.28       33.01      4.45 o 
  -8   2  10       21.37       21.10      2.19 o 
  -7   2  10        1.99        1.26      2.62 o 
  -6   2  10       62.64       68.58      5.30 o 
  -5   2  10       70.82       71.48      5.19 o 
  -4   2  10       39.77       38.42      3.99 o 
  -3   2  10        9.61        6.83      2.62 o 
  -2   2  10       44.14       46.72      4.32 o 
  -1   2  10       13.38       12.95      2.90 o 
   0   2  10       68.57       60.28      4.81 o 
   1   2  10      130.19      105.96      6.39 o 
   2   2  10      114.98      108.37      6.56 o 
   3   2  10       64.83       65.20      5.57 o 
   4   2  10       21.28       17.32      3.93 o 
  -9   3  10        0.03       -2.95      2.95 o 
  -8   3  10       21.26       22.84      4.32 o 
  -7   3  10        8.41        4.86      3.06 o 
  -6   3  10        2.99        3.22      2.73 o 
  -5   3  10       31.99       34.92      4.26 o 
  -4   3  10       50.05       48.91      4.65 o 
  -3   3  10       85.60       90.01      5.90 o 
  -2   3  10       22.71       19.89      3.44 o 
  -1   3  10       58.45       44.98      4.59 o 
   0   3  10        6.61        7.27      2.84 o 
   1   3  10       23.97       19.84      3.55 o 
   2   3  10       36.85       39.46      4.65 o 
   3   3  10        2.88        0.33      2.79 o 
   4   3  10        4.77        3.99      3.17 o 
  -9   4  10       13.88       14.32      4.43 o 
  -8   4  10        6.55       18.64      4.21 o 
  -7   4  10        6.05        0.93      3.01 o 
  -6   4  10       71.64       69.84      5.85 o 
  -5   4  10       56.16       55.09      5.30 o 
  -4   4  10       20.14       20.00      3.66 o 
  -3   4  10      177.13      160.12      7.81 o 
  -2   4  10      144.84      153.78      7.71 o 
  -1   4  10       97.25      103.40      6.61 o 
   0   4  10      130.28      129.85      7.38 o 
   1   4  10      103.65      101.54      6.83 o 
   2   4  10        1.99       -0.22      2.57 o 
   3   4  10       48.99       52.35      5.68 o 
  -8   5  10        9.51       10.07      4.40 o 
  -7   5  10        8.56        5.86      3.93 o 
  -6   5  10       15.25       16.56      2.99 o 
  -5   5  10       14.66       14.79      4.95 o 
  -4   5  10       37.70       34.56      3.39 o 
  -3   5  10        4.21        2.46      2.02 o 
  -2   5  10       51.78       56.49      5.60 o 
  -1   5  10        3.50        2.64      2.12 o 
   0   5  10        1.60        1.55      3.20 o 
   1   5  10        2.10        0.93      2.68 o 
   2   5  10        0.72        2.19      3.11 o 
   3   5  10        0.41       -2.84      2.84 o 
  -8   6  10        5.68        3.46      2.65 o 
  -7   6  10        0.95        2.46      2.43 o 
  -6   6  10        2.76        0.78      2.34 o 
  -5   6  10       59.06       61.99      4.45 o 
  -4   6  10      167.89      157.95      6.34 o 
  -3   6  10        6.64        5.80      2.36 o 
  -2   6  10       45.57       42.69      3.83 o 
  -1   6  10       27.67       28.16      7.00 o 
   0   6  10        8.45        9.43      2.73 o 
   1   6  10       24.69       26.45      3.48 o 
   2   6  10       22.71       36.61      4.00 o 
  -7   7  10       15.34       15.11      3.31 o 
  -6   7  10        6.47        6.34      3.85 o 
  -5   7  10        9.89       10.52      2.90 o 
  -4   7  10       40.19       50.51      4.24 o 
  -3   7  10       16.92       10.43      4.56 o 
  -2   7  10        5.66        2.35      2.29 o 
  -1   7  10        8.73        6.28      3.50 o 
   0   7  10       22.09       28.74      3.65 o 
   1   7  10        7.88        9.52      2.92 o 
  -6   8  10        5.46        3.23      2.76 o 
  -5   8  10        3.08        6.07      4.65 o 
  -4   8  10       48.09       43.39      4.15 o 
  -3   8  10       13.46       15.52      3.21 o 
  -2   8  10        8.12        7.57      3.06 o 
  -1   8  10       14.06       20.25      3.39 o 
   0   8  10       25.20       24.15      3.57 o 
  -3   9  10        0.07        0.42      2.45 o 
  -2   9  10        0.22       -1.04      3.17 o 
  -5  -7  11        0.66       -2.62      2.73 o 
  -4  -7  11       48.04       50.11      6.12 o 
  -3  -7  11       16.31       20.49      4.54 o 
  -2  -7  11        9.02       20.49      4.65 o 
  -1  -7  11       27.58       26.40      5.03 o 
  -7  -6  11        7.19        8.90      2.19 o 
  -6  -6  11       30.12       31.37      5.08 o 
  -5  -6  11        9.96        3.88      3.28 o 
  -4  -6  11       37.14       30.06      5.03 o 
  -3  -6  11        8.93        4.70      3.17 o 
  -2  -6  11        3.46        0.49      2.90 o 
  -1  -6  11       14.58       11.75      3.72 o 
   0  -6  11       28.80       27.16      4.81 o 
   1  -6  11       10.15       11.75      4.04 o 
  -7  -5  11        3.27        2.61      1.82 o 
  -6  -5  11       33.54       35.93      2.79 o 
  -5  -5  11       17.87       14.37      3.93 o 
  -4  -5  11        7.41        8.69      3.50 o 
  -3  -5  11       15.18       16.45      3.93 o 
  -2  -5  11        2.15       -2.57      2.57 o 
  -1  -5  11        2.77        4.92      3.22 o 
   0  -5  11        5.97        5.46      3.28 o 
   1  -5  11       29.28       20.17      4.54 o 
  -8  -4  11       11.18       10.47      2.33 o 
  -7  -4  11        0.30       -1.05      1.72 o 
  -6  -4  11        5.22        6.09      4.07 o 
  -5  -4  11        2.23        2.44      1.65 o 
  -4  -4  11       18.59       21.76      2.15 o 
  -3  -4  11       80.77       80.66      6.01 o 
  -2  -4  11       33.61       36.34      4.54 o 
  -1  -4  11        4.34        5.19      2.90 o 
   0  -4  11        1.39        0.52      2.54 o 
   1  -4  11       11.77       10.91      5.14 o 
   2  -4  11       25.04       23.41      2.67 o 
  -8  -3  11       31.02       29.38      3.93 o 
  -7  -3  11        8.14        4.96      1.94 o 
  -6  -3  11       61.05       64.74      3.48 o 
  -5  -3  11       48.31       46.68      2.90 o 
  -4  -3  11        8.61        9.09      1.77 o 
  -3  -3  11      177.43      172.60      4.69 o 
  -2  -3  11       23.36       22.33      2.46 o 
  -1  -3  11       32.22       31.99      2.44 o 
   0  -3  11       18.19       21.26      2.49 o 
   1  -3  11       31.80       33.99      6.15 o 
   2  -3  11        8.40        7.38      1.98 o 
  -9  -2  11       16.88       12.20      2.61 o 
  -8  -2  11        2.27        3.71      2.03 o 
  -7  -2  11       27.21       26.79      2.63 o 
  -6  -2  11       37.61       36.66      2.80 o 
  -5  -2  11       81.91       86.99      3.73 o 
  -4  -2  11       85.28       85.88      3.50 o 
  -3  -2  11       23.79       25.71      2.28 o 
  -2  -2  11        4.49        4.54      1.63 o 
  -1  -2  11       70.56       72.38      3.32 o 
   0  -2  11       97.34       96.16      3.82 o 
   1  -2  11       11.97       14.16      2.16 o 
   2  -2  11       41.23       40.99      3.07 o 
   3  -2  11        3.20        1.90      1.95 o 
  -9  -1  11       52.08       45.09      3.56 o 
  -8  -1  11        3.85        4.63      1.99 o 
  -7  -1  11       22.09       29.98      2.62 o 
  -6  -1  11       37.81       34.12      2.62 o 
  -5  -1  11       24.19       26.09      2.29 o 
  -4  -1  11       22.02       27.23      2.21 o 
  -3  -1  11        0.07        0.22      1.35 o 
  -2  -1  11       83.60       75.71      3.20 o 
  -1  -1  11       16.94       18.45      1.97 o 
   0  -1  11       17.29       20.01      2.21 o 
   1  -1  11       11.31       12.95      2.02 o 
   2  -1  11        6.81        5.01      1.89 o 
   3  -1  11        1.46        0.12      1.71 o 
  -9   0  11       29.07       27.84      2.96 o 
  -8   0  11        0.10        0.30      1.68 o 
  -7   0  11        0.21        0.99      1.58 o 
  -6   0  11        5.55        4.05      1.80 o 
  -5   0  11        0.13        0.63      1.24 o 
  -4   0  11        1.12        0.72      1.12 o 
  -3   0  11       60.67       62.46      4.54 o 
  -2   0  11       10.24       12.62      2.79 o 
  -1   0  11       21.62       23.12      3.33 o 
   0   0  11       62.33       63.88      4.81 o 
   1   0  11       11.20        9.92      2.27 o 
   2   0  11       31.51       33.50      4.26 o 
   3   0  11       11.73       15.12      2.60 o 
  -9   1  11       53.20       57.76      6.78 o 
  -8   1  11        4.06        9.53      2.79 o 
  -7   1  11       23.00       24.73      2.51 o 
  -6   1  11       38.98       39.51      4.37 o 
  -5   1  11       25.06       29.35      3.88 o 
  -4   1  11       22.74       19.13      3.22 o 
  -3   1  11        0.21       -0.05      2.19 o 
  -2   1  11       82.63       78.97      5.30 o 
  -1   1  11       17.23       13.55      3.06 o 
   0   1  11       16.70       19.46      3.39 o 
   1   1  11       12.18       18.47      3.55 o 
   2   1  11        7.24        7.81      3.17 o 
   3   1  11        1.61        1.15      2.79 o 
  -9   2  11       16.43       12.46      3.93 o 
  -8   2  11        2.52       -0.44      2.84 o 
  -7   2  11       27.45       28.03      4.26 o 
  -6   2  11       36.37       36.94      4.48 o 
  -5   2  11       82.05       82.96      5.85 o 
  -4   2  11       85.21       78.20      5.57 o 
  -3   2  11       22.31       20.33      3.55 o 
  -2   2  11        5.28        6.01      2.73 o 
  -1   2  11       69.53       69.95      5.46 o 
   0   2  11       95.51      100.01      6.28 o 
   1   2  11       12.84        9.51      3.17 o 
   2   2  11       39.42       44.16      5.03 o 
   3   2  11        3.47        1.15      2.79 o 
  -8   3  11       29.81       28.91      4.81 o 
  -7   3  11        8.61        6.72      3.17 o 
  -6   3  11       59.51       56.02      5.41 o 
  -5   3  11       48.02       54.38      5.19 o 
  -4   3  11        7.73        7.32      3.11 o 
  -3   3  11      179.78      177.77      8.25 o 
  -2   3  11       21.81       24.76      3.88 o 
  -1   3  11       31.51       37.11      4.48 o 
   0   3  11       18.35       20.88      3.77 o 
   1   3  11       32.81       41.37      4.97 o 
   2   3  11        7.89        9.89      3.44 o 
  -8   4  11       11.44       15.36      4.37 o 
  -7   4  11        0.37        2.68      3.06 o 
  -6   4  11        5.67        5.14      3.17 o 
  -5   4  11        1.83       -0.33      2.73 o 
  -4   4  11       18.48       26.45      4.15 o 
  -3   4  11       83.28       78.86      6.01 o 
  -2   4  11       33.20       35.36      4.54 o 
  -1   4  11        4.49        3.11      2.73 o 
   0   4  11        1.03        1.64      2.68 o 
   1   4  11       11.03       11.86      3.55 o 
   2   4  11       26.34       31.31      4.75 o 
  -7   5  11        3.00        7.27      3.77 o 
  -6   5  11       32.11       35.03      5.03 o 
  -5   5  11       18.25       19.89      4.26 o 
  -4   5  11        6.47        8.25      3.44 o 
  -3   5  11       14.72       15.85      3.93 o 
  -2   5  11        2.13       -0.77      2.84 o 
  -1   5  11        3.24        4.15      3.22 o 
   0   5  11        5.82        8.36      3.39 o 
   1   5  11       29.35       21.37      4.43 o 
  -7   6  11        7.18        3.28      3.77 o 
  -6   6  11       30.98       34.05      5.36 o 
  -5   6  11        9.16        7.71      3.66 o 
  -4   6  11       36.26       34.59      5.14 o 
  -3   6  11        8.03        2.08      3.11 o 
  -2   6  11        2.88        3.77      3.22 o 
  -1   6  11       15.07       11.64      4.04 o 
   0   6  11       28.96       36.29      5.30 o 
   1   6  11       10.89       17.49      4.43 o 
  -5   7  11        0.47        1.14      2.40 o 
  -4   7  11       49.55       53.26      4.53 o 
  -3   7  11       16.63       18.22      3.36 o 
  -2   7  11        8.98       13.03      3.12 o 
  -1   7  11       27.33       31.17      3.83 o 
  -4  -6  12       43.83       49.95      5.79 o 
  -3  -6  12       20.65       26.01      4.86 o 
  -6  -5  12       10.47       10.93      3.77 o 
  -5  -5  12       54.42       55.20      5.79 o 
  -4  -5  12       39.45       38.80      5.03 o 
  -3  -5  12        1.81        0.00      2.84 o 
  -2  -5  12        6.29        5.52      3.33 o 
  -1  -5  12        2.57        3.44      3.39 o 
  -7  -4  12        9.28        9.61      3.03 o 
  -6  -4  12       12.59       13.81      2.28 o 
  -5  -4  12       54.81       66.08      3.45 o 
  -4  -4  12       11.18       16.29      3.72 o 
  -3  -4  12       18.63       19.29      3.93 o 
  -2  -4  12        4.33        3.88      3.01 o 
  -1  -4  12        4.46       -0.98      2.68 o 
   0  -4  12        1.28        2.26      1.81 o 
  -7  -3  12       11.51       14.42      2.36 o 
  -6  -3  12        6.76        7.93      2.08 o 
  -5  -3  12       26.36       25.28      2.53 o 
  -4  -3  12        8.82       11.62      2.40 o 
  -3  -3  12       16.28       18.44      2.15 o 
  -2  -3  12       17.40       16.51      2.16 o 
  -1  -3  12       52.31       56.35      3.22 o 
   0  -3  12       26.39       33.13      2.76 o 
   1  -3  12       16.89       15.68      2.41 o 
  -8  -2  12        4.26        1.86      1.95 o 
  -7  -2  12       10.31       11.99      6.78 o 
  -6  -2  12       11.79        8.61      2.03 o 
  -5  -2  12       16.79       18.88      2.26 o 
  -4  -2  12        0.79       -0.37      1.49 o 
  -3  -2  12       42.01       44.24      2.80 o 
  -2  -2  12        1.74       -0.26      1.53 o 
  -1  -2  12        3.65        3.03      1.66 o 
   0  -2  12        9.63       10.03      2.02 o 
   1  -2  12        4.80        3.69      4.15 o 
  -8  -1  12        3.76        2.15      2.13 o 
  -7  -1  12        8.19        6.31      3.69 o 
  -6  -1  12       25.32       27.18      2.45 o 
  -5  -1  12        8.38        9.90      1.80 o 
  -4  -1  12      128.60      134.01      4.43 o 
  -3  -1  12       45.06       49.52      2.78 o 
  -2  -1  12        9.75       11.08      1.81 o 
  -1  -1  12       27.61       32.37      2.38 o 
   0  -1  12       28.43       28.94      2.43 o 
   1  -1  12       15.71       17.96      2.19 o 
  -8   0  12        9.84        8.77      4.07 o 
  -7   0  12        0.73        0.48      1.91 o 
  -6   0  12        1.33       -0.22      2.35 o 
  -5   0  12       30.03       30.55      3.99 o 
  -4   0  12       19.18       27.98      3.72 o 
  -3   0  12       37.87       41.21      4.10 o 
  -2   0  12       32.51       28.03      3.83 o 
  -1   0  12        1.55        2.08      2.51 o 
   0   0  12        7.44        0.77      2.51 o 
   1   0  12       48.66       45.52      4.81 o 
  -8   1  12        3.91       -0.38      2.90 o 
  -7   1  12        7.54        5.36      3.06 o 
  -6   1  12       24.74       22.13      3.88 o 
  -5   1  12        7.72        5.79      2.95 o 
  -4   1  12      128.05      121.32      6.67 o 
  -3   1  12       43.12       49.40      4.70 o 
  -2   1  12        9.90       17.71      3.39 o 
  -1   1  12       28.55       29.73      4.04 o 
   0   1  12       27.68       32.79      4.26 o 
   1   1  12       14.89       13.06      3.66 o 
  -8   2  12        4.16        6.07      3.55 o 
  -7   2  12       10.43        8.53      3.44 o 
  -6   2  12       11.96       10.77      3.55 o 
  -5   2  12       16.75       16.29      3.66 o 
  -4   2  12        0.94        4.43      2.90 o 
  -3   2  12       40.81       40.99      4.59 o 
  -2   2  12        1.87        5.63      2.68 o 
  -1   2  12        3.88        9.13      3.17 o 
   0   2  12        9.08       13.83      3.55 o 
   1   2  12        5.18        1.91      2.84 o 
  -7   3  12       12.32       18.36      4.21 o 
  -6   3  12        7.69        7.71      3.28 o 
  -5   3  12       27.02       33.83      4.75 o 
  -4   3  12        7.70       12.46      3.55 o 
  -3   3  12       16.50       17.32      3.77 o 
  -2   3  12       17.65       24.65      4.10 o 
  -1   3  12       51.45       40.00      4.86 o 
   0   3  12       26.13       25.74      4.37 o 
   1   3  12       17.33       10.44      3.55 o 
  -7   4  12        9.01       17.87      4.43 o 
  -6   4  12       12.83       12.35      3.88 o 
  -5   4  12       55.73       52.14      5.68 o 
  -4   4  12       11.43        9.13      3.55 o 
  -3   4  12       19.46       18.80      4.15 o 
  -2   4  12        4.35        3.39      3.06 o 
  -1   4  12        4.74       -0.33      2.62 o 
   0   4  12        1.42        2.08      3.01 o 
  -6   5  12       10.86       11.48      4.04 o 
  -5   5  12       54.14       65.09      6.50 o 
  -4   5  12       39.94       31.97      5.03 o 
  -3   5  12        1.92       -0.55      3.01 o 
  -2   5  12        6.77        5.57      3.22 o 
  -1   5  12        2.79        0.60      3.06 o 
  -4   6  12       43.18       43.72      5.79 o 
  -3   6  12       20.56       26.89      5.03 o 
  -2   6  12       21.75       27.22      4.97 o 
  -5  -3  13       11.54       14.72      2.76 o 
  -4  -3  13       16.97       19.22      2.36 o 
  -3  -3  13       20.35       21.27      4.81 o 
  -2  -3  13       29.68       31.13      4.59 o 
  -6  -2  13        4.19        6.01      1.91 o 
  -5  -2  13       15.31       17.21      2.30 o 
  -4  -2  13       10.82        7.69      1.99 o 
  -3  -2  13       29.91       32.38      2.95 o 
  -2  -2  13       23.09       27.28      2.90 o 
  -6  -1  13       31.46       32.73      3.58 o 
  -5  -1  13       25.89       22.13      3.52 o 
  -4  -1  13       61.56       61.48      5.03 o 
  -3  -1  13       36.23       30.60      3.93 o 
  -2  -1  13       17.15       12.19      3.22 o 
  -1  -1  13       11.77       13.23      3.33 o 
  -6   0  13       12.73       15.08      3.77 o 
  -5   0  13       16.72       17.76      3.66 o 
  -4   0  13        5.02       10.44      3.01 o 
  -3   0  13       15.36       13.12      3.28 o 
  -2   0  13        9.10       13.83      3.44 o 
  -1   0  13        4.25        6.01      3.01 o 
  -6   1  13       30.74       35.14      4.70 o 
  -5   1  13       25.21       27.38      4.32 o 
  -4   1  13       64.69       65.25      5.46 o 
  -3   1  13       36.85       43.06      4.70 o 
  -2   1  13       18.16       17.16      3.66 o 
  -1   1  13       11.86        6.23      3.28 o 
  -6   2  13        4.25        2.35      3.22 o 
  -5   2  13       15.27       17.54      4.04 o 
  -4   2  13       10.91        8.42      3.44 o 
  -3   2  13       29.93       24.59      4.15 o 
  -2   2  13       23.22       26.45      4.26 o 
  -5   3  13       11.65        8.36      3.50 o 
  -4   3  13       16.27       12.95      3.88 o 
  -3   3  13       19.34       16.89      4.15 o 
  -2   3  13       30.52       29.89      4.59 o 
                                                 
